# Supplementary material for: Light-dependent single-cell heterogeneity in the chloroplast redox state regulates cell fate in a marine diatom
Source: eLife. 2019 Jun 24;8:e47732. doi: 10.7554/eLife.47732 (PMC6682412; doi:10.7554/eLife.47732)
Supplement: Figure 1—source data 1. [file elife-47732-fig1-data1.xlsx]

## Sheet: Sheet1
		roGFP OxD (%)					Stdevp
		Chloroplast	Nucleus	Mitochondria			Chl	Nuc	Mit
Cont	-	2.76476	1.37017	2.8919			0.210303	0.248473	1.98975
Starvation	N	64.1651	2.0038	7.70417			2.84319	6.92505	8.60598
	Fe	6.36638	6.21071	2.74908			0.529458	0.149324	0.0843846
light	High	11.317	0.875343	0.1			1.09898	0.216124	0.33554
BrCN (µM)	0.1	6.60237	4.49421	2.17045			0.433051	0.864762	0.165533
	0.5	89.4134	72.1598	61.3068			3.59179	0.919159	8.05925
DD (µM)	5	1.42929	0.204843	2.39708			0.42643	0.093672	0.84369
	25	2.07328	5.83697	-0.0849613			0.197941	0.299298	1.19761
	50	6.1412	9.39866	42.9819			0.317067	0.499526	1.56789
	100	7.69009	12.9185	93.4201			0.252604	0.977322	2.50529
H2O2 (µM)	30	8.97496	35.1957	35.9321			1.3129	3.41398	10.9978
	80	34.819	84.4988	76.3902			3.86353	13.2513	4.12583
	150	93.5566	98.8216	93.3843			4.51725	0.680827	7.26297
