# Supplementary material for: Light-dependent single-cell heterogeneity in the chloroplast redox state regulates cell fate in a marine diatom
Source: eLife. 2019 Jun 24;8:e47732. doi: 10.7554/eLife.47732 (PMC6682412; doi:10.7554/eLife.47732)
Supplement: Figure 2—source data 1. [file elife-47732-fig2-data1.xlsx]

## Sheet: Sheet1
file	strain	WELL ID	triplet id	H2O2 treat	treat time	$BTIM	dT (min)	triplet dT (min)	triplet dT (hr)	roGFP+ count	roGFP+ freq.	oxD oxidized frerq.	oxD oxidized frerq. mit	roGFP ratio oxidized freq.
ctrl_A1_A01_003.fcs	chl	A01	1	ctrl	10:30	10:39:44	9.73333	10.8444	0.180741	14002	0.996	0.0035	0.0036	0.0034
ctrl_A2_A02_004.fcs	nuc	A02	1	ctrl	10:30	10:40:17	10.2833	11.4	0.19	13223	0.994	0	0	0
ctrl_A3_A03_005.fcs	chl	A03	2	ctrl	10:30	10:40:51	10.85	10.8444	0.180741	14757	0.996	0.0031	0.0033	0.0031
ctrl_A4_A04_006.fcs	nuc	A04	2	ctrl	10:30	10:41:24	11.4	11.4	0.19	13468	0.996	0	0	0
ctrl_A5_A05_007.fcs	chl	A05	3	ctrl	10:30	10:41:57	11.95	10.8444	0.180741	14688	0.997	0.0035	0.0037	0.0034
ctrl_A6_A06_008.fcs	nuc	A06	3	ctrl	10:30	10:42:31	12.5167	11.4	0.19	13561	0.994	0.00022	0.00022	0.00022
ctrl_A7_A07_009.fcs	wt	A07	1	ctrl	10:30	10:43:04	13.0667	14.1833	0.236389	4	0.00018			0.75
ctrl_A8_A08_010.fcs	mit	A08	1	ctrl	10:30	10:43:37	13.6167	14.7389	0.245648	2813	0.166	0.0021	0.0028	0.0028
ctrl_A9_A09_011.fcs	wt	A09	2	ctrl	10:30	10:44:11	14.1833	14.1833	0.236389	3	0.00013			1
ctrl_A10_A10_012.fcs	mit	A10	2	ctrl	10:30	10:44:44	14.7333	14.7389	0.245648	2789	0.164	0.0011	0.0014	0.0014
ctrl_A11_A11_013.fcs	wt	A11	3	ctrl	10:30	10:45:18	15.3	14.1833	0.236389	2	8.69e-05			0.5
ctrl_A12_A12_014.fcs	mit	A12	3	ctrl	10:30	10:45:52	15.8667	14.7389	0.245648	2813	0.168	0.00071	0.0014	0.0011
Specimen_001_B1_B01_015.fcs	chl	B01	1	50uM	10:47	10:49:16	2.26667	3.17778	0.052963	9619	0.998	0.0489	0.0527	0.0477
Specimen_001_B2_B02_016.fcs	nuc	B02	1	50uM	10:48	10:49:40	1.66667	2.67778	0.0446296	9789	0.994	0.48	0.638	0.44
Specimen_001_B3_B03_017.fcs	chl	B03	2	50uM	10:47	10:50:04	3.06667	3.17778	0.052963	15180	0.997	0.0431	0.0474	0.0422
Specimen_001_B4_B04_018.fcs	nuc	B04	2	50uM	10:48	10:50:47	2.78333	2.67778	0.0446296	9781	0.995	0.853	0.928	0.826
Specimen_001_B5_B05_019.fcs	chl	B05	3	50uM	10:47	10:51:12	4.2	3.17778	0.052963	9627	0.997	0.0352	0.0398	0.0343
Specimen_001_B6_B06_020.fcs	nuc	B06	3	50uM	10:48	10:51:35	3.58333	2.67778	0.0446296	9807	0.996	0.923	0.964	0.905
Specimen_001_B7_B07_021.fcs	chl	B07	1	80uM	10:50	10:52:00	2	2.87222	0.0478704	9618	0.996	0.0926	0.0953	0.0921
Specimen_001_B8_B08_022.fcs	nuc	B08	1	80uM	10:51	10:52:23	1.38333	2.3	0.0383333	9778	0.996	0.52	0.686	0.476
Specimen_001_B9_B09_023.fcs	chl	B09	2	80uM	10:50	10:52:49	2.81667	2.87222	0.0478704	14738	0.997	0.163	0.196	0.157
Specimen_001_B10_B10_024.fcs	nuc	B10	2	80uM	10:51	10:53:18	2.3	2.3	0.0383333	13594	0.997	0.992	0.996	0.989
Specimen_001_B11_B11_025.fcs	chl	B11	3	80uM	10:50	10:53:48	3.8	2.87222	0.0478704	9639	0.997	0.42	0.464	0.41
Specimen_001_B12_B12_026.fcs	nuc	B12	3	80uM	10:51	10:54:13	3.21667	2.3	0.0383333	13679	0.995	0.996	0.998	0.996
Specimen_001_C1_C01_027.fcs	wt	C01	1	50uM	10:53	10:54:42	1.7	2.75	0.0458333	5	0.00051			1
Specimen_001_C2_C02_028.fcs	mit	C02	1	50uM	10:54	10:55:18	1.3	2.27222	0.0378704	3213	0.182	0.136	0.194	0.101
Specimen_001_C3_C03_029.fcs	wt	C03	2	50uM	10:53	10:55:47	2.78333	2.75	0.0458333	2	8.84e-05			1
Specimen_001_C4_C04_030.fcs	mit	C04	2	50uM	10:54	10:56:16	2.26667	2.27222	0.0378704	3179	0.184	0.24	0.326	0.181
Specimen_001_C5_C05_031.fcs	wt	C05	3	50uM	10:53	10:56:46	3.76667	2.75	0.0458333	3	0.00014			1
Specimen_001_C6_C06_032.fcs	mit	C06	3	50uM	10:54	10:57:15	3.25	2.27222	0.0378704	3056	0.175	0.231	0.309	0.169
Specimen_001_C7_C07_033.fcs	wt	C07	1	80uM	10:55	10:57:45	2.75	3.72222	0.062037	5	0.00021			1
Specimen_001_C8_C08_034.fcs	mit	C08	1	80uM	10:56	10:58:14	2.23333	3.21111	0.0535185	3097	0.175	0.681	0.792	0.56
Specimen_001_C9_C09_035.fcs	wt	C09	2	80uM	10:55	10:58:43	3.71667	3.72222	0.062037	1	4.31e-05			1
Specimen_001_C10_C10_036.fcs	mit	C10	2	80uM	10:56	10:59:12	3.2	3.21111	0.0535185	2925	0.168	0.713	0.807	0.614
Specimen_001_C11_C11_037.fcs	wt	C11	3	80uM	10:55	10:59:42	4.7	3.72222	0.062037	4	0.00018			1
Specimen_001_C12_C12_038.fcs	mit	C12	3	80uM	10:56	11:00:12	4.2	3.21111	0.0535185	2873	0.166	0.716	0.808	0.619
Specimen_002_D1_D01_039.fcs	chl	D01	1	100uM	11:03	11:04:24	1.4	2.37778	0.0396296	14444	0.998	0.278	0.332	0.266
Specimen_002_D2_D02_040.fcs	nuc	D02	1	100uM	11:04	11:04:53	0.883333	1.86111	0.0310185	13605	0.997	0.995	0.997	0.995
Specimen_002_D3_D03_041.fcs	chl	D03	2	100uM	11:03	11:05:23	2.38333	2.37778	0.0396296	14180	0.997	0.695	0.737	0.687
Specimen_002_D4_D04_042.fcs	nuc	D04	2	100uM	11:04	11:05:52	1.86667	1.86111	0.0310185	15165	0.994	0.998	0.999	0.997
Specimen_002_D5_D05_043.fcs	chl	D05	3	100uM	11:03	11:06:21	3.35	2.37778	0.0396296	14055	0.996	0.805	0.83	0.799
Specimen_002_D6_D06_044.fcs	nuc	D06	3	100uM	11:04	11:06:50	2.83333	1.86111	0.0310185	14122	0.995	0.999	0.999	0.999
Specimen_002_D7_D07_045.fcs	wt	D07	1	100uM	11:06	11:07:20	1.33333	2.31667	0.0386111	3	0.00013			1
Specimen_002_D8_D08_046.fcs	mit	D08	1	100uM	11:07	11:07:49	0.816667	1.81111	0.0301852	3015	0.177	0.808	0.906	0.69
Specimen_002_D9_D09_047.fcs	wt	D09	2	100uM	11:06	11:08:19	2.31667	2.31667	0.0386111	3	0.00013			1
Specimen_002_D10_D10_048.fcs	mit	D10	2	100uM	11:07	11:08:49	1.81667	1.81111	0.0301852	3035	0.178	0.879	0.945	0.782
Specimen_002_D11_D11_049.fcs	wt	D11	3	100uM	11:06	11:09:18	3.3	2.31667	0.0386111	1	4.27e-05			1
Specimen_002_D12_D12_050.fcs	mit	D12	3	100uM	11:07	11:09:48	2.8	1.81111	0.0301852	2893	0.177	0.895	0.942	0.811
Specimen_001_B1_B01_015.fcs	chl	B01	1	50uM	10:47	11:11:26	24.4333	25.4111	0.423519	14068	0.995	0.0913	0.0954	0.0908
Specimen_001_B2_B02_016.fcs	nuc	B02	1	50uM	10:48	11:11:56	23.9333	24.9056	0.415093	13147	0.995	0.917	0.969	0.899
Specimen_001_B3_B03_017.fcs	chl	B03	2	50uM	10:47	11:12:25	25.4167	25.4111	0.423519	14044	0.995	0.0931	0.0963	0.0928
Specimen_001_B4_B04_018.fcs	nuc	B04	2	50uM	10:48	11:12:54	24.9	24.9056	0.415093	13146	0.994	0.91	0.964	0.887
Specimen_001_B5_B05_019.fcs	chl	B05	3	50uM	10:47	11:13:23	26.3833	25.4111	0.423519	14451	0.994	0.0711	0.0736	0.0706
Specimen_001_B6_B06_020.fcs	nuc	B06	3	50uM	10:48	11:13:53	25.8833	24.9056	0.415093	13129	0.995	0.901	0.958	0.877
Specimen_001_B7_B07_021.fcs	chl	B07	1	80uM	10:50	11:14:22	24.3667	25.35	0.4225	13649	0.996	0.735	0.745	0.734
Specimen_001_B8_B08_022.fcs	nuc	B08	1	80uM	10:51	11:14:51	23.85	24.8389	0.413981	12612	0.995	0.998	0.999	0.997
Specimen_001_B9_B09_023.fcs	chl	B09	2	80uM	10:50	11:15:21	25.35	25.35	0.4225	13748	0.996	0.708	0.716	0.707
Specimen_001_B10_B10_024.fcs	nuc	B10	2	80uM	10:51	11:15:50	24.8333	24.8389	0.413981	12355	0.995	0.998	0.999	0.998
Specimen_001_B11_B11_025.fcs	chl	B11	3	80uM	10:50	11:16:20	26.3333	25.35	0.4225	12942	0.995	0.763	0.771	0.762
Specimen_001_B12_B12_026.fcs	nuc	B12	3	80uM	10:51	11:16:50	25.8333	24.8389	0.413981	12730	0.995	0.998	0.999	0.997
Specimen_001_C1_C01_027.fcs	wt	C01	1	50uM	10:53	11:17:19	24.3167	25.3	0.421667	4	0.00019			1
Specimen_001_C2_C02_028.fcs	mit	C02	1	50uM	10:54	11:17:48	23.8	24.7833	0.413056	2875	0.177	0.0915	0.138	0.0689
Specimen_001_C3_C03_029.fcs	wt	C03	2	50uM	10:53	11:18:18	25.3	25.3	0.421667	1	4.82e-05			1
Specimen_001_C4_C04_030.fcs	mit	C04	2	50uM	10:54	11:18:47	24.7833	24.7833	0.413056	2755	0.171	0.0991	0.144	0.0737
Specimen_001_C5_C05_031.fcs	wt	C05	3	50uM	10:53	11:19:17	26.2833	25.3	0.421667	2	9.53e-05			1
Specimen_001_C6_C06_032.fcs	mit	C06	3	50uM	10:54	11:19:46	25.7667	24.7833	0.413056	2642	0.166	0.0908	0.13	0.0708
Specimen_001_C7_C07_033.fcs	wt	C07	1	80uM	10:55	11:20:15	25.25	26.2444	0.437407	1	4.72e-05			1
Specimen_001_C8_C08_034.fcs	mit	C08	1	80uM	10:56	11:20:45	24.75	25.7389	0.428981	2770	0.174	0.633	0.709	0.552
Specimen_001_C9_C09_035.fcs	wt	C09	2	80uM	10:55	11:21:15	26.25	26.2444	0.437407	3	0.00014			1
Specimen_001_C10_C10_036.fcs	mit	C10	2	80uM	10:56	11:21:44	25.7333	25.7389	0.428981	2736	0.169	0.625	0.694	0.556
Specimen_001_C11_C11_037.fcs	wt	C11	3	80uM	10:55	11:22:14	27.2333	26.2444	0.437407	3	0.00014			1
Specimen_001_C12_C12_038.fcs	mit	C12	3	80uM	10:56	11:22:44	26.7333	25.7389	0.428981	2672	0.169	0.674	0.747	0.601
Specimen_002_D1_D01_039.fcs	chl	D01	1	100uM	11:03	11:23:13	20.2167	21.1889	0.353148	14248	0.996	0.956	0.959	0.955
Specimen_002_D2_D02_040.fcs	nuc	D02	1	100uM	11:04	11:23:42	19.7	20.6833	0.344722	12948	0.994	0.999	1	0.999
Specimen_002_D3_D03_041.fcs	chl	D03	2	100uM	11:03	11:24:11	21.1833	21.1889	0.353148	14063	0.995	0.96	0.964	0.96
Specimen_002_D4_D04_042.fcs	nuc	D04	2	100uM	11:04	11:24:41	20.6833	20.6833	0.344722	13603	0.994	0.999	1	0.999
Specimen_002_D5_D05_043.fcs	chl	D05	3	100uM	11:03	11:25:10	22.1667	21.1889	0.353148	13333	0.996	0.953	0.957	0.953
Specimen_002_D6_D06_044.fcs	nuc	D06	3	100uM	11:04	11:25:40	21.6667	20.6833	0.344722	13311	0.994	0.999	1	0.999
Specimen_002_D7_D07_045.fcs	wt	D07	1	100uM	11:06	11:26:09	20.15	21.1444	0.352407	3	0.00014			1
Specimen_002_D8_D08_046.fcs	mit	D08	1	100uM	11:07	11:26:39	19.65	20.6389	0.343981	2637	0.164	0.852	0.904	0.787
Specimen_002_D9_D09_047.fcs	wt	D09	2	100uM	11:06	11:27:09	21.15	21.1444	0.352407	2	8.94e-05			1
Specimen_002_D10_D10_048.fcs	mit	D10	2	100uM	11:07	11:27:38	20.6333	20.6389	0.343981	2813	0.174	0.88	0.923	0.81
Specimen_002_D11_D11_049.fcs	wt	D11	3	100uM	11:06	11:28:08	22.1333	21.1444	0.352407	5	0.00022			1
Specimen_002_D12_D12_050.fcs	mit	D12	3	100uM	11:07	11:28:38	21.6333	20.6389	0.343981	2710	0.17	0.884	0.919	0.814
ctrl_A1_A01_003.fcs	chl	A01	1	ctrl	10:30	11:29:25	59.4167	60.4	1.00667	12491	0.995	0.0035	0.0037	0.0034
ctrl_A2_A02_004.fcs	nuc	A02	1	ctrl	10:30	11:29:55	59.9167	60.9	1.015	11849	0.995	0.00017	0.00025	0.00025
ctrl_A3_A03_005.fcs	chl	A03	2	ctrl	10:30	11:30:24	60.4	60.4	1.00667	12996	0.997	0.0036	0.0039	0.0036
ctrl_A4_A04_006.fcs	nuc	A04	2	ctrl	10:30	11:30:54	60.9	60.9	1.015	11953	0.994	0	0	0
ctrl_A5_A05_007.fcs	chl	A05	3	ctrl	10:30	11:31:23	61.3833	60.4	1.00667	12961	0.995	0.0035	0.0037	0.0035
ctrl_A6_A06_008.fcs	nuc	A06	3	ctrl	10:30	11:31:53	61.8833	60.9	1.015	11338	0.994	0.00026	0.00026	0.00026
ctrl_A7_A07_009.fcs	wt	A07	1	ctrl	10:30	11:32:22	62.3667	63.3444	1.05574	2	0.0001			0.5
ctrl_A8_A08_010.fcs	mit	A08	1	ctrl	10:30	11:32:51	62.85	63.8333	1.06389	2373	0.157	0.00042	0.00084	0.00084
ctrl_A9_A09_011.fcs	wt	A09	2	ctrl	10:30	11:33:21	63.35	63.3444	1.05574	2	9.94e-05			1
ctrl_A10_A10_012.fcs	mit	A10	2	ctrl	10:30	11:33:50	63.8333	63.8333	1.06389	2337	0.155	0.00086	0.00086	0.00043
ctrl_A11_A11_013.fcs	wt	A11	3	ctrl	10:30	11:34:19	64.3167	63.3444	1.05574	1	4.97e-05			0
ctrl_A12_A12_014.fcs	mit	A12	3	ctrl	10:30	11:34:49	64.8167	63.8333	1.06389	2408	0.159	0.0012	0.0012	0.0012
Specimen_003_E1_E01_051.fcs	chl	E01	1	200uM	11:57	12:02:51	5.85	6.82778	0.113796	14753	0.991	0.999	0.999	0.998
Specimen_003_E2_E02_052.fcs	nuc	E02	1	200uM	11:45	12:03:20	18.3333	19.3167	0.321944	13029	0.992	1	1	1
Specimen_003_E3_E03_053.fcs	chl	E03	2	200uM	11:57	12:03:50	6.83333	6.82778	0.113796	14745	0.991	0.999	0.999	0.999
Specimen_003_E4_E04_054.fcs	nuc	E04	2	200uM	11:45	12:04:19	19.3167	19.3167	0.321944	12399	0.991	1	1	1
Specimen_003_E5_E05_055.fcs	chl	E05	3	200uM	11:57	12:04:48	7.8	6.82778	0.113796	14260	0.989	0.999	0.999	0.999
Specimen_003_E6_E06_056.fcs	nuc	E06	3	200uM	11:45	12:05:18	20.3	19.3167	0.321944	12224	0.992	0.999	1	0.999
Specimen_003_F1_F01_057.fcs	wt	F01	1	200uM	11:45	12:05:47	20.7833	21.7667	0.362778	2	0.0001			1
Specimen_003_F2_F02_058.fcs	mit	F02	1	200uM	11:45	12:06:16	21.2667	22.25	0.370833	2338	0.146	0.968	0.992	0.921
Specimen_003_F3_F03_059.fcs	wt	F03	2	200uM	11:45	12:06:46	21.7667	21.7667	0.362778	0	0			0
Specimen_003_F4_F04_060.fcs	mit	F04	2	200uM	11:45	12:07:15	22.25	22.25	0.370833	2420	0.148	0.97	0.993	0.922
Specimen_003_F5_F05_061.fcs	wt	F05	3	200uM	11:45	12:07:45	22.75	21.7667	0.362778	2	0.0001			1
Specimen_003_F6_F06_062.fcs	mit	F06	3	200uM	11:45	12:08:14	23.2333	22.25	0.370833	2517	0.152	0.974	0.996	0.923
Specimen_004_E7_E07_063.fcs	chl	E07	1	2mM DTT	11:42	12:08:43	26.7167	27.7	0.461667	13787	0.994	0.00065	0.0012	0.00065
Specimen_004_E8_E08_064.fcs	nuc	E08	1	2mM DTT	11:42	12:09:12	27.2	28.1944	0.469907	12045	0.993	0.00017	0.00017	0.00017
Specimen_004_E9_E09_065.fcs	chl	E09	2	2mM DTT	11:42	12:09:42	27.7	27.7	0.461667	14156	0.994	0.00092	0.0014	0.00085
Specimen_004_E10_E10_066.fcs	nuc	E10	2	2mM DTT	11:42	12:10:12	28.2	28.1944	0.469907	11800	0.992	0	0.00025	0.00017
Specimen_004_E11_E11_067.fcs	chl	E11	3	2mM DTT	11:42	12:10:41	28.6833	27.7	0.461667	13030	0.994	0.00046	0.00061	0.00038
Specimen_004_E12_E12_068.fcs	nuc	E12	3	2mM DTT	11:42	12:11:11	29.1833	28.1944	0.469907	11836	0.99	0	0	0
Specimen_004_F7_F07_069.fcs	wt	F07	1	2mM DTT	11:42	12:11:41	29.6833	30.6611	0.511019	2	0.0001			1
Specimen_004_F8_F08_070.fcs	mit	F08	1	2mM DTT	11:42	12:12:10	30.1667	31.1556	0.519259	2570	0.167	0.00078	0.0012	0.00078
Specimen_004_F9_F09_071.fcs	wt	F09	2	2mM DTT	11:42	12:12:39	30.65	30.6611	0.511019	7	0.00035			1
Specimen_004_F10_F10_072.fcs	mit	F10	2	2mM DTT	11:42	12:13:09	31.15	31.1556	0.519259	2662	0.163	0.0015	0.0026	0.0026
Specimen_004_F11_F11_073.fcs	wt	F11	3	2mM DTT	11:42	12:13:39	31.65	30.6611	0.511019	1	5.18e-05			1
Specimen_004_F12_F12_074.fcs	mit	F12	3	2mM DTT	11:42	12:14:09	32.15	31.1556	0.519259	2436	0.16	0.00082	0.00082	0.0012
test_H11_H11_001.fcs	chl	H11	3	ctrl test	10:30	15:18:47	288.783		0	6923	0.993	0.0026	0.0029	0.0026
test_H12_H12_002.fcs	wt	H12	3	ctrl test	10:30	15:19:18	289.3		0	6	0.00051			0.333
Specimen_001_A1_A01_001.fcs	chl	A01	1	50uM	10:47	11:37:11	50.1833	51.15	0.8525	14046	0.995	0.0189	0.0204	0.0188
Specimen_001_A2_A02_002.fcs	nuc	A02	1	50uM	10:48	11:37:40	49.6667	50.6389	0.843981	12963	0.995	0.75	0.873	0.709
Specimen_001_A3_A03_003.fcs	chl	A03	2	50uM	10:47	11:38:09	51.15	51.15	0.8525	14562	0.997	0.0205	0.0221	0.0205
Specimen_001_A4_A04_004.fcs	nuc	A04	2	50uM	10:48	11:38:38	50.6333	50.6389	0.843981	12923	0.995	0.769	0.881	0.728
Specimen_001_A5_A05_005.fcs	chl	A05	3	50uM	10:47	11:39:07	52.1167	51.15	0.8525	14504	0.996	0.018	0.0189	0.0179
Specimen_001_A6_A06_006.fcs	nuc	A06	3	50uM	10:48	11:39:37	51.6167	50.6389	0.843981	12908	0.995	0.767	0.882	0.726
Specimen_001_A7_A07_007.fcs	chl	A07	1	80uM	10:50	11:40:06	50.1	51.0944	0.851574	13295	0.995	0.513	0.525	0.511
Specimen_001_A8_A08_008.fcs	nuc	A08	1	80uM	10:51	11:40:36	49.6	50.5889	0.843148	12315	0.996	0.994	0.997	0.993
Specimen_001_A9_A09_009.fcs	chl	A09	2	80uM	10:50	11:41:06	51.1	51.0944	0.851574	13911	0.996	0.491	0.502	0.489
Specimen_001_A10_A10_010.fcs	nuc	A10	2	80uM	10:51	11:41:35	50.5833	50.5889	0.843148	12185	0.994	0.994	0.997	0.991
Specimen_001_A11_A11_011.fcs	chl	A11	3	80uM	10:50	11:42:05	52.0833	51.0944	0.851574	13860	0.996	0.526	0.539	0.524
Specimen_001_A12_A12_012.fcs	nuc	A12	3	80uM	10:51	11:42:35	51.5833	50.5889	0.843148	12332	0.995	0.994	0.997	0.993
Specimen_001_B1_B01_013.fcs	wt	B01	1	50uM	10:53	11:43:03	50.05	51.0333	0.850556	5	0.00024			1
Specimen_001_B2_B02_014.fcs	mit	B02	1	50uM	10:54	11:43:33	49.55	50.5278	0.84213	2887	0.178	0.0242	0.0703	0.0114
Specimen_001_B3_B03_015.fcs	wt	B03	2	50uM	10:53	11:44:02	51.0333	51.0333	0.850556	1	4.9e-05			1
Specimen_001_B4_B04_016.fcs	mit	B04	2	50uM	10:54	11:44:32	50.5333	50.5278	0.84213	2967	0.18	0.0273	0.062	0.0142
Specimen_001_B5_B05_017.fcs	wt	B05	3	50uM	10:53	11:45:01	52.0167	51.0333	0.850556	0	0			0
Specimen_001_B6_B06_018.fcs	mit	B06	3	50uM	10:54	11:45:30	51.5	50.5278	0.84213	2972	0.174	0.0269	0.067	0.0135
Specimen_001_B7_B07_019.fcs	wt	B07	1	80uM	10:55	11:46:00	51	51.9722	0.866204	1	4.8e-05			1
Specimen_001_B8_B08_020.fcs	mit	B08	1	80uM	10:56	11:46:29	50.4833	51.4611	0.857685	2857	0.17	0.471	0.548	0.409
Specimen_001_B9_B09_021.fcs	wt	B09	2	80uM	10:55	11:46:58	51.9667	51.9722	0.866204	5	0.00023			1
Specimen_001_B10_B10_022.fcs	mit	B10	2	80uM	10:56	11:47:27	51.45	51.4611	0.857685	2826	0.174	0.476	0.557	0.41
Specimen_001_B11_B11_023.fcs	wt	B11	3	80uM	10:55	11:47:57	52.95	51.9722	0.866204	3	0.00015			1
Specimen_001_B12_B12_024.fcs	mit	B12	3	80uM	10:56	11:48:27	52.45	51.4611	0.857685	2819	0.181	0.528	0.607	0.459
Specimen_002_C7_C07_025.fcs	chl	C07	1	100uM	11:03	11:48:56	45.9333	46.9222	0.782037	13650	0.996	0.881	0.886	0.88
Specimen_002_C8_C08_026.fcs	nuc	C08	1	100uM	11:04	11:49:26	45.4333	46.4167	0.773611	12988	0.995	0.999	1	0.999
Specimen_002_C9_C09_027.fcs	chl	C09	2	100uM	11:03	11:49:55	46.9167	46.9222	0.782037	14103	0.996	0.912	0.916	0.912
Specimen_002_C10_C10_028.fcs	nuc	C10	2	100uM	11:04	11:50:25	46.4167	46.4167	0.773611	12670	0.995	0.998	0.999	0.998
Specimen_002_C11_C11_029.fcs	chl	C11	3	100uM	11:03	11:50:55	47.9167	46.9222	0.782037	13921	0.996	0.91	0.914	0.91
Specimen_002_C12_C12_030.fcs	nuc	C12	3	100uM	11:04	11:51:24	47.4	46.4167	0.773611	12888	0.994	0.998	0.999	0.998
Specimen_002_D7_D07_031.fcs	wt	D07	1	100uM	11:06	11:51:54	45.9	46.8889	0.781481	3	0.00014			1
Specimen_002_D8_D08_032.fcs	mit	D08	1	100uM	11:07	11:52:23	45.3833	46.3778	0.772963	2807	0.173	0.86	0.901	0.799
Specimen_002_D9_D09_033.fcs	wt	D09	2	100uM	11:06	11:52:53	46.8833	46.8889	0.781481	4	0.00019			1
Specimen_002_D10_D10_034.fcs	mit	D10	2	100uM	11:07	11:53:23	46.3833	46.3778	0.772963	2769	0.165	0.865	0.901	0.809
Specimen_002_D11_D11_035.fcs	wt	D11	3	100uM	11:06	11:53:53	47.8833	46.8889	0.781481	2	9.76e-05			1
Specimen_002_D12_D12_036.fcs	mit	D12	3	100uM	11:07	11:54:22	47.3667	46.3778	0.772963	2671	0.166	0.878	0.92	0.827
Specimen_003_C1_C01_037.fcs	chl	C01	1	ctrl	10:30	11:54:51	84.85	85.8333	1.43056	13478	0.993	0.005	0.0052	0.0049
Specimen_003_C2_C02_038.fcs	nuc	C02	1	ctrl	10:30	11:55:21	85.35	86.3278	1.4388	11757	0.995	0	8.51e-05	8.51e-05
Specimen_003_C3_C03_039.fcs	chl	C03	2	ctrl	10:30	11:55:50	85.8333	85.8333	1.43056	13882	0.994	0.0043	0.0045	0.0043
Specimen_003_C4_C04_040.fcs	nuc	C04	2	ctrl	10:30	11:56:20	86.3333	86.3278	1.4388	11895	0.994	0.00017	0.00025	0.00017
Specimen_003_C5_C05_041.fcs	chl	C05	3	ctrl	10:30	11:56:49	86.8167	85.8333	1.43056	13072	0.993	0.0035	0.0038	0.0034
Specimen_003_C6_C06_042.fcs	nuc	C06	3	ctrl	10:30	11:57:18	87.3	86.3278	1.4388	11798	0.994	8.48e-05	8.48e-05	8.48e-05
Specimen_003_D1_D01_043.fcs	wt	D01	1	ctrl	10:30	11:57:47	87.7833	88.7667	1.47944	7	0.00036			0.714
Specimen_003_D2_D02_044.fcs	mit	D02	1	ctrl	10:30	11:58:17	88.2833	89.2556	1.48759	2454	0.153	0.00041	0.00081	0.00041
Specimen_003_D3_D03_045.fcs	wt	D03	2	ctrl	10:30	11:58:46	88.7667	88.7667	1.47944	1	4.91e-05			1
Specimen_003_D4_D04_046.fcs	mit	D04	2	ctrl	10:30	11:59:15	89.25	89.2556	1.48759	2473	0.154	0.00081	0.0016	0.0012
Specimen_003_D5_D05_047.fcs	wt	D05	3	ctrl	10:30	11:59:45	89.75	88.7667	1.47944	2	0.0001			1
Specimen_003_D6_D06_048.fcs	mit	D06	3	ctrl	10:30	12:00:14	90.2333	89.2556	1.48759	2351	0.148	0.0017	0.0021	0.0021
Specimen_004_E1_E01_049.fcs	chl	E01	1	50uM	10:47	12:15:05	88.0833	89.0667	1.48444	13668	0.994	0.0221	0.0237	0.0215
Specimen_004_E2_E02_050.fcs	nuc	E02	1	50uM	10:48	12:15:35	87.5833	88.5556	1.47593	11834	0.994	0.515	0.695	0.464
Specimen_004_E3_E03_051.fcs	chl	E03	2	50uM	10:47	12:16:04	89.0667	89.0667	1.48444	13570	0.995	0.0212	0.0225	0.021
Specimen_004_E4_E04_052.fcs	nuc	E04	2	50uM	10:48	12:16:33	88.55	88.5556	1.47593	11917	0.993	0.55	0.723	0.498
Specimen_004_E5_E05_053.fcs	chl	E05	3	50uM	10:47	12:17:03	90.05	89.0667	1.48444	13092	0.993	0.0168	0.018	0.0166
Specimen_004_E6_E06_054.fcs	nuc	E06	3	50uM	10:48	12:17:32	89.5333	88.5556	1.47593	11307	0.991	0.538	0.72	0.491
Specimen_004_E7_E07_055.fcs	chl	E07	1	80uM	10:50	12:18:02	88.0333	89.0111	1.48352	12542	0.994	0.532	0.541	0.531
Specimen_004_E8_E08_056.fcs	nuc	E08	1	80uM	10:51	12:18:31	87.5167	88.5056	1.47509	11295	0.992	0.974	0.99	0.97
Specimen_004_E9_E09_057.fcs	chl	E09	2	80uM	10:50	12:19:00	89	89.0111	1.48352	12544	0.993	0.51	0.517	0.508
Specimen_004_E10_E10_058.fcs	nuc	E10	2	80uM	10:51	12:19:30	88.5	88.5056	1.47509	11099	0.993	0.975	0.99	0.969
Specimen_004_E11_E11_059.fcs	chl	E11	3	80uM	10:50	12:20:00	90	89.0111	1.48352	12384	0.993	0.549	0.557	0.548
Specimen_004_E12_E12_060.fcs	nuc	E12	3	80uM	10:51	12:20:30	89.5	88.5056	1.47509	10883	0.992	0.98	0.992	0.975
Specimen_004_F1_F01_061.fcs	wt	F01	1	50uM	10:53	12:20:59	87.9833	88.9667	1.48278	1	5.12e-05			1
Specimen_004_F2_F02_062.fcs	mit	F02	1	50uM	10:54	12:21:29	87.4833	88.4667	1.47444	2883	0.183	0.0246	0.0753	0.0111
Specimen_004_F3_F03_063.fcs	wt	F03	2	50uM	10:53	12:21:58	88.9667	88.9667	1.48278	3	0.00016			1
Specimen_004_F4_F04_064.fcs	mit	F04	2	50uM	10:54	12:22:28	88.4667	88.4667	1.47444	2783	0.18	0.0302	0.0848	0.0144
Specimen_004_F5_F05_065.fcs	wt	F05	3	50uM	10:53	12:22:57	89.95	88.9667	1.48278	0	0			0
Specimen_004_F6_F06_066.fcs	mit	F06	3	50uM	10:54	12:23:27	89.45	88.4667	1.47444	2726	0.177	0.0213	0.0653	0.0117
Specimen_004_F7_F07_067.fcs	wt	F07	1	80uM	10:55	12:23:56	88.9333	89.9167	1.49861	2	0.0001			1
Specimen_004_F8_F08_068.fcs	mit	F08	1	80uM	10:56	12:24:25	88.4167	89.4056	1.49009	2797	0.182	0.415	0.486	0.363
Specimen_004_F9_F09_069.fcs	wt	F09	2	80uM	10:55	12:24:55	89.9167	89.9167	1.49861	2	9.98e-05			1
Specimen_004_F10_F10_070.fcs	mit	F10	2	80uM	10:56	12:25:24	89.4	89.4056	1.49009	2702	0.187	0.433	0.5	0.38
Specimen_004_F11_F11_071.fcs	wt	F11	3	80uM	10:55	12:25:54	90.9	89.9167	1.49861	5	0.00026			1
Specimen_004_F12_F12_072.fcs	mit	F12	3	80uM	10:56	12:26:24	90.4	89.4056	1.49009	2862	0.199	0.513	0.579	0.458
Specimen_005_G7_G07_073.fcs	chl	G07	1	100uM	11:03	12:26:53	83.8833	84.8611	1.41435	12078	0.993	0.884	0.889	0.883
Specimen_005_G8_G08_074.fcs	nuc	G08	1	100uM	11:04	12:27:22	83.3667	84.3556	1.40593	11386	0.991	0.997	0.998	0.996
Specimen_005_G9_G09_075.fcs	chl	G09	2	100uM	11:03	12:27:51	84.85	84.8611	1.41435	12749	0.993	0.916	0.919	0.916
Specimen_005_G10_G10_076.fcs	nuc	G10	2	100uM	11:04	12:28:21	84.35	84.3556	1.40593	11874	0.993	0.996	0.998	0.995
Specimen_005_G11_G11_077.fcs	chl	G11	3	100uM	11:03	12:28:51	85.85	84.8611	1.41435	12467	0.995	0.916	0.918	0.915
Specimen_005_G12_G12_078.fcs	nuc	G12	3	100uM	11:04	12:29:21	85.35	84.3556	1.40593	11308	0.992	0.997	0.998	0.997
Specimen_005_H7_H07_079.fcs	wt	H07	1	100uM	11:06	12:29:50	83.8333	84.8222	1.4137	2	0.0001			1
Specimen_005_H8_H08_080.fcs	mit	H08	1	100uM	11:07	12:30:20	83.3333	84.3167	1.40528	3126	0.207	0.873	0.909	0.832
Specimen_005_H9_H09_081.fcs	wt	H09	2	100uM	11:06	12:30:50	84.8333	84.8222	1.4137	0	0			0
Specimen_005_H10_H10_082.fcs	mit	H10	2	100uM	11:07	12:31:19	84.3167	84.3167	1.40528	3078	0.201	0.883	0.916	0.844
Specimen_005_H11_H11_083.fcs	wt	H11	3	100uM	11:06	12:31:48	85.8	84.8222	1.4137	3	0.00016			1
Specimen_005_H12_H12_084.fcs	mit	H12	3	100uM	11:07	12:32:18	85.3	84.3167	1.40528	2952	0.199	0.891	0.921	0.85
Specimen_006_G1_G01_085.fcs	chl	G01	1	ctrl	10:30	12:32:47	122.783	123.767	2.06278	13207	0.994	0.0032	0.0033	0.0032
Specimen_006_G2_G02_086.fcs	nuc	G02	1	ctrl	10:30	12:33:17	123.283	124.267	2.07111	11099	0.993	0.00036	0.00045	0.00045
Specimen_006_G3_G03_087.fcs	chl	G03	2	ctrl	10:30	12:33:46	123.767	123.767	2.06278	12531	0.993	0.0036	0.0036	0.0035
Specimen_006_G4_G04_088.fcs	nuc	G04	2	ctrl	10:30	12:34:16	124.267	124.267	2.07111	10772	0.992	0.00074	0.00084	0.00084
Specimen_006_G5_G05_089.fcs	chl	G05	3	ctrl	10:30	12:34:45	124.75	123.767	2.06278	12227	0.991	0.0041	0.0042	0.004
Specimen_006_G6_G06_090.fcs	nuc	G06	3	ctrl	10:30	12:35:15	125.25	124.267	2.07111	11191	0.992	0.0013	0.0013	0.0013
Specimen_006_H1_H01_091.fcs	wt	H01	1	ctrl	10:30	12:35:44	125.733	126.717	2.11194	2	0.00011			0.5
Specimen_006_H2_H02_092.fcs	mit	H02	1	ctrl	10:30	12:36:13	126.217	127.2	2.12	2071	0.144	0	0	0
Specimen_006_H3_H03_093.fcs	wt	H03	2	ctrl	10:30	12:36:43	126.717	126.717	2.11194	2	0.00011			1
Specimen_006_H4_H04_094.fcs	mit	H04	2	ctrl	10:30	12:37:12	127.2	127.2	2.12	2151	0.148	0	0	0
Specimen_006_H5_H05_095.fcs	wt	H05	3	ctrl	10:30	12:37:42	127.7	126.717	2.11194	0	0			0
Specimen_006_H6_H06_096.fcs	mit	H06	3	ctrl	10:30	12:38:11	128.183	127.2	2.12	2069	0.146	0.00048	0.00048	0.00048
Specimen_001_A1_A01_001.fcs	chl	A01	1	50uM	10:47	12:43:30	116.5	117.483	1.95806	11838	0.996	0.0226	0.0239	0.0223
Specimen_001_A2_A02_002.fcs	nuc	A02	1	50uM	10:48	12:44:00	116	116.983	1.94972	10034	0.995	0.404	0.574	0.363
Specimen_001_A3_A03_003.fcs	chl	A03	2	50uM	10:47	12:44:29	117.483	117.483	1.95806	12139	0.996	0.0237	0.0248	0.0233
Specimen_001_A4_A04_004.fcs	nuc	A04	2	50uM	10:48	12:44:59	116.983	116.983	1.94972	9968	0.994	0.41	0.576	0.364
Specimen_001_A5_A05_005.fcs	chl	A05	3	50uM	10:47	12:45:28	118.467	117.483	1.95806	12242	0.995	0.0175	0.0187	0.0172
Specimen_001_A6_A06_006.fcs	nuc	A06	3	50uM	10:48	12:45:58	117.967	116.983	1.94972	10239	0.994	0.369	0.542	0.328
Specimen_001_A7_A07_007.fcs	chl	A07	1	80uM	10:50	12:46:27	116.45	117.433	1.95722	10996	0.995	0.59	0.596	0.589
Specimen_001_A8_A08_008.fcs	nuc	A08	1	80uM	10:51	12:46:56	115.933	116.928	1.9488	10123	0.995	0.962	0.983	0.956
Specimen_001_A9_A09_009.fcs	chl	A09	2	80uM	10:50	12:47:26	117.433	117.433	1.95722	11682	0.995	0.553	0.559	0.552
Specimen_001_A10_A10_010.fcs	nuc	A10	2	80uM	10:51	12:47:56	116.933	116.928	1.9488	10207	0.993	0.96	0.981	0.952
Specimen_001_A11_A11_011.fcs	chl	A11	3	80uM	10:50	12:48:25	118.417	117.433	1.95722	11745	0.995	0.587	0.594	0.587
Specimen_001_A12_A12_012.fcs	nuc	A12	3	80uM	10:51	12:48:55	117.917	116.928	1.9488	10230	0.995	0.964	0.983	0.959
Specimen_001_B1_B01_013.fcs	wt	B01	1	50uM	10:53	12:49:24	116.4	117.383	1.95639	1	5.74e-05			1
Specimen_001_B2_B02_014.fcs	mit	B02	1	50uM	10:54	12:49:53	115.883	116.867	1.94778	2453	0.174	0.0171	0.0457	0.0077
Specimen_001_B3_B03_015.fcs	wt	B03	2	50uM	10:53	12:50:23	117.383	117.383	1.95639	0	0			0
Specimen_001_B4_B04_016.fcs	mit	B04	2	50uM	10:54	12:50:52	116.867	116.867	1.94778	2528	0.178	0.0123	0.0443	0.0032
Specimen_001_B5_B05_017.fcs	wt	B05	3	50uM	10:53	12:51:22	118.367	117.383	1.95639	1	5.74e-05			1
Specimen_001_B6_B06_018.fcs	mit	B06	3	50uM	10:54	12:51:51	117.85	116.867	1.94778	2493	0.179	0.0164	0.0429	0.0076
Specimen_001_B7_B07_019.fcs	wt	B07	1	80uM	10:55	12:52:20	117.333	118.317	1.97194	6	0.00034			0.833
Specimen_001_B8_B08_020.fcs	mit	B08	1	80uM	10:56	12:52:49	116.817	117.806	1.96343	2940	0.208	0.445	0.494	0.403
Specimen_001_B9_B09_021.fcs	wt	B09	2	80uM	10:55	12:53:19	118.317	118.317	1.97194	2	0.00011			1
Specimen_001_B10_B10_022.fcs	mit	B10	2	80uM	10:56	12:53:48	117.8	117.806	1.96343	2974	0.213	0.467	0.519	0.432
Specimen_001_B11_B11_023.fcs	wt	B11	3	80uM	10:55	12:54:18	119.3	118.317	1.97194	4	0.00023			1
Specimen_001_B12_B12_024.fcs	mit	B12	3	80uM	10:56	12:54:48	118.8	117.806	1.96343	2964	0.214	0.538	0.587	0.498
Specimen_002_C7_C07_025.fcs	chl	C07	1	100uM	11:03	12:55:16	112.267	113.256	1.88759	11648	0.995	0.901	0.904	0.901
Specimen_002_C8_C08_026.fcs	nuc	C08	1	100uM	11:04	12:55:46	111.767	112.756	1.87926	10417	0.995	0.993	0.997	0.992
Specimen_002_C9_C09_027.fcs	chl	C09	2	100uM	11:03	12:56:16	113.267	113.256	1.88759	11749	0.994	0.93	0.933	0.93
Specimen_002_C10_C10_028.fcs	nuc	C10	2	100uM	11:04	12:56:45	112.75	112.756	1.87926	11014	0.996	0.993	0.997	0.992
Specimen_002_C11_C11_029.fcs	chl	C11	3	100uM	11:03	12:57:14	114.233	113.256	1.88759	11792	0.995	0.927	0.931	0.927
Specimen_002_C12_C12_030.fcs	nuc	C12	3	100uM	11:04	12:57:45	113.75	112.756	1.87926	10234	0.995	0.992	0.997	0.991
Specimen_002_D7_D07_031.fcs	wt	D07	1	100uM	11:06	12:58:14	112.233	113.222	1.88704	6	0.00033			1
Specimen_002_D8_D08_032.fcs	mit	D08	1	100uM	11:07	12:58:43	111.717	112.711	1.87852	3420	0.241	0.887	0.918	0.879
Specimen_002_D9_D09_033.fcs	wt	D09	2	100uM	11:06	12:59:13	113.217	113.222	1.88704	6	0.00032			1
Specimen_002_D10_D10_034.fcs	mit	D10	2	100uM	11:07	12:59:43	112.717	112.711	1.87852	3634	0.248	0.894	0.927	0.883
Specimen_002_D11_D11_035.fcs	wt	D11	3	100uM	11:06	13:00:13	114.217	113.222	1.88704	8	0.00045			1
Specimen_002_D12_D12_036.fcs	mit	D12	3	100uM	11:07	13:00:42	113.7	112.711	1.87852	3426	0.25	0.902	0.931	0.899
Specimen_003_C1_C01_037.fcs	chl	C01	1	ctrl	10:30	13:01:12	151.2	152.183	2.53639	12212	0.992	0.0045	0.0047	0.0043
Specimen_003_C2_C02_038.fcs	nuc	C02	1	ctrl	10:30	13:01:41	151.683	152.667	2.54444	10274	0.994	0.00029	0.00039	0.00019
Specimen_003_C3_C03_039.fcs	chl	C03	2	ctrl	10:30	13:02:11	152.183	152.183	2.53639	12221	0.994	0.0034	0.0035	0.0034
Specimen_003_C4_C04_040.fcs	nuc	C04	2	ctrl	10:30	13:02:40	152.667	152.667	2.54444	10292	0.994	0.00019	0.00019	0.00019
Specimen_003_C5_C05_041.fcs	chl	C05	3	ctrl	10:30	13:03:10	153.167	152.183	2.53639	11759	0.994	0.0042	0.0043	0.0042
Specimen_003_C6_C06_042.fcs	nuc	C06	3	ctrl	10:30	13:03:39	153.65	152.667	2.54444	9897	0.994	0.0002	0.0002	0.0002
Specimen_003_D1_D01_043.fcs	wt	D01	1	ctrl	10:30	13:04:08	154.133	155.117	2.58528	4	0.00023			1
Specimen_003_D2_D02_044.fcs	mit	D02	1	ctrl	10:30	13:04:38	154.633	155.617	2.59361	1885	0.133	0.00053	0.00053	0
Specimen_003_D3_D03_045.fcs	wt	D03	2	ctrl	10:30	13:05:07	155.117	155.117	2.58528	1	5.58e-05			1
Specimen_003_D4_D04_046.fcs	mit	D04	2	ctrl	10:30	13:05:37	155.617	155.617	2.59361	1986	0.14	0.0005	0.0005	0.0005
Specimen_003_D5_D05_047.fcs	wt	D05	3	ctrl	10:30	13:06:06	156.1	155.117	2.58528	2	0.00011			1
Specimen_003_D6_D06_048.fcs	mit	D06	3	ctrl	10:30	13:06:36	156.6	155.617	2.59361	1919	0.138	0	0.00052	0
Specimen_004_E1_E01_049.fcs	chl	E01	1	50uM	10:47	13:07:24	140.4	141.378	2.3563	12140	0.992	0.0221	0.0235	0.0216
Specimen_004_E2_E02_050.fcs	nuc	E02	1	50uM	10:48	13:07:53	139.883	140.867	2.34778	10094	0.993	0.301	0.446	0.268
Specimen_004_E3_E03_051.fcs	chl	E03	2	50uM	10:47	13:08:23	141.383	141.378	2.3563	11940	0.993	0.0224	0.0239	0.0223
Specimen_004_E4_E04_052.fcs	nuc	E04	2	50uM	10:48	13:08:52	140.867	140.867	2.34778	10098	0.993	0.294	0.432	0.262
Specimen_004_E5_E05_053.fcs	chl	E05	3	50uM	10:47	13:09:21	142.35	141.378	2.3563	11873	0.993	0.0152	0.0161	0.0149
Specimen_004_E6_E06_054.fcs	nuc	E06	3	50uM	10:48	13:09:51	141.85	140.867	2.34778	10199	0.991	0.282	0.425	0.251
Specimen_004_E7_E07_055.fcs	chl	E07	1	80uM	10:50	13:10:20	140.333	141.311	2.35519	11433	0.993	0.55	0.557	0.549
Specimen_004_E8_E08_056.fcs	nuc	E08	1	80uM	10:51	13:10:49	139.817	140.8	2.34667	9783	0.992	0.945	0.97	0.936
Specimen_004_E9_E09_057.fcs	chl	E09	2	80uM	10:50	13:11:18	141.3	141.311	2.35519	11069	0.994	0.523	0.529	0.522
Specimen_004_E10_E10_058.fcs	nuc	E10	2	80uM	10:51	13:11:48	140.8	140.8	2.34667	10451	0.994	0.936	0.965	0.926
Specimen_004_E11_E11_059.fcs	chl	E11	3	80uM	10:50	13:12:18	142.3	141.311	2.35519	11576	0.991	0.555	0.561	0.555
Specimen_004_E12_E12_060.fcs	nuc	E12	3	80uM	10:51	13:12:47	141.783	140.8	2.34667	9789	0.992	0.95	0.974	0.941
Specimen_004_F1_F01_061.fcs	wt	F01	1	50uM	10:53	13:13:16	140.267	141.25	2.35417	1	5.59e-05			1
Specimen_004_F2_F02_062.fcs	mit	F02	1	50uM	10:54	13:13:46	139.767	140.75	2.34583	2574	0.183	0.0163	0.0478	0.007
Specimen_004_F3_F03_063.fcs	wt	F03	2	50uM	10:53	13:14:15	141.25	141.25	2.35417	1	5.78e-05			1
Specimen_004_F4_F04_064.fcs	mit	F04	2	50uM	10:54	13:14:45	140.75	140.75	2.34583	2359	0.174	0.0157	0.0445	0.0072
Specimen_004_F5_F05_065.fcs	wt	F05	3	50uM	10:53	13:15:14	142.233	141.25	2.35417	2	0.00012			1
Specimen_004_F6_F06_066.fcs	mit	F06	3	50uM	10:54	13:15:44	141.733	140.75	2.34583	2342	0.168	0.0154	0.0448	0.0038
Specimen_004_F7_F07_067.fcs	wt	F07	1	80uM	10:55	13:16:12	141.2	142.183	2.36972	5	0.00029			1
Specimen_004_F8_F08_068.fcs	mit	F08	1	80uM	10:56	13:16:41	140.683	141.672	2.3612	3211	0.244	0.506	0.549	0.488
Specimen_004_F9_F09_069.fcs	wt	F09	2	80uM	10:55	13:17:11	142.183	142.183	2.36972	3	0.00017			1
Specimen_004_F10_F10_070.fcs	mit	F10	2	80uM	10:56	13:17:40	141.667	141.672	2.3612	3133	0.243	0.493	0.543	0.477
Specimen_004_F11_F11_071.fcs	wt	F11	3	80uM	10:55	13:18:10	143.167	142.183	2.36972	8	0.00046			1
Specimen_004_F12_F12_072.fcs	mit	F12	3	80uM	10:56	13:18:40	142.667	141.672	2.3612	3329	0.245	0.587	0.638	0.568
Specimen_005_G7_G07_073.fcs	chl	G07	1	100uM	11:03	13:19:09	136.15	137.139	2.28565	11289	0.992	0.9	0.903	0.899
Specimen_005_G8_G08_074.fcs	nuc	G08	1	100uM	11:04	13:19:38	135.633	136.628	2.27713	9934	0.993	0.989	0.996	0.985
Specimen_005_G9_G09_075.fcs	chl	G09	2	100uM	11:03	13:20:08	137.133	137.139	2.28565	11614	0.992	0.934	0.936	0.934
Specimen_005_G10_G10_076.fcs	nuc	G10	2	100uM	11:04	13:20:38	136.633	136.628	2.27713	10190	0.992	0.99	0.995	0.987
Specimen_005_G11_G11_077.fcs	chl	G11	3	100uM	11:03	13:21:08	138.133	137.139	2.28565	11548	0.992	0.931	0.933	0.93
Specimen_005_G12_G12_078.fcs	nuc	G12	3	100uM	11:04	13:21:37	137.617	136.628	2.27713	10394	0.99	0.989	0.996	0.985
Specimen_005_H7_H07_079.fcs	wt	H07	1	100uM	11:06	13:22:06	136.1	137.094	2.28491	10	0.00058			1
Specimen_005_H8_H08_080.fcs	mit	H08	1	100uM	11:07	13:22:36	135.6	136.583	2.27639	4077	0.3	0.898	0.938	0.908
Specimen_005_H9_H09_081.fcs	wt	H09	2	100uM	11:06	13:23:06	137.1	137.094	2.28491	8	0.00044			1
Specimen_005_H10_H10_082.fcs	mit	H10	2	100uM	11:07	13:23:35	136.583	136.583	2.27639	4414	0.311	0.907	0.943	0.916
Specimen_005_H11_H11_083.fcs	wt	H11	3	100uM	11:06	13:24:05	138.083	137.094	2.28491	19	0.001			1
Specimen_005_H12_H12_084.fcs	mit	H12	3	100uM	11:07	13:24:34	137.567	136.583	2.27639	4116	0.307	0.926	0.957	0.936
Specimen_004_E1_E01_001.fcs	chl	E01	1	50uM	10:47	15:53:19	306.317	307.872	5.1312	15209	0.993	0.0468	0.0478	0.0464
Specimen_004_E2_E02_002.fcs	nuc	E02	1	50uM	10:48	15:54:41	306.683	307.65	5.1275	13433	0.984	0.0874	0.0997	0.0849
Specimen_004_E3_E03_003.fcs	chl	E03	2	50uM	10:47	15:55:10	308.167	307.872	5.1312	14808	0.993	0.0467	0.0481	0.0464
Specimen_004_E4_E04_004.fcs	nuc	E04	2	50uM	10:48	15:55:39	307.65	307.65	5.1275	13650	0.988	0.0853	0.0952	0.0828
Specimen_004_E5_E05_005.fcs	chl	E05	3	50uM	10:47	15:56:08	309.133	307.872	5.1312	15240	0.993	0.0367	0.0379	0.0365
Specimen_004_E6_E06_006.fcs	nuc	E06	3	50uM	10:48	15:56:37	308.617	307.65	5.1275	14314	0.989	0.0788	0.088	0.0773
Specimen_004_E7_E07_007.fcs	chl	E07	1	80uM	10:50	15:57:06	307.1	308.078	5.13463	15758	0.993	0.63	0.632	0.63
Specimen_004_E8_E08_008.fcs	nuc	E08	1	80uM	10:51	15:57:35	306.583	307.567	5.12611	13094	0.985	0.861	0.894	0.854
Specimen_004_E9_E09_009.fcs	chl	E09	2	80uM	10:50	15:58:05	308.083	308.078	5.13463	14205	0.991	0.605	0.607	0.604
Specimen_004_E10_E10_010.fcs	nuc	E10	2	80uM	10:51	15:58:34	307.567	307.567	5.12611	13099	0.983	0.866	0.893	0.856
Specimen_004_E11_E11_011.fcs	chl	E11	3	80uM	10:50	15:59:03	309.05	308.078	5.13463	13668	0.991	0.644	0.645	0.644
Specimen_004_E12_E12_012.fcs	nuc	E12	3	80uM	10:51	15:59:33	308.55	307.567	5.12611	12139	0.983	0.885	0.914	0.879
Specimen_004_F1_F01_013.fcs	wt	F01	1	50uM	10:53	16:00:02	307.033	308	5.13333	7	0.00042			1
Specimen_004_F2_F02_014.fcs	mit	F02	1	50uM	10:54	16:00:31	306.517	307.483	5.12472	2683	0.18	0.0179	0.0209	0.0171
Specimen_004_F3_F03_015.fcs	wt	F03	2	50uM	10:53	16:01:00	308	308	5.13333	7	0.00041			0.857
Specimen_004_F4_F04_016.fcs	mit	F04	2	50uM	10:54	16:01:29	307.483	307.483	5.12472	2686	0.172	0.0134	0.0186	0.0134
Specimen_004_F5_F05_017.fcs	wt	F05	3	50uM	10:53	16:01:58	308.967	308	5.13333	3	0.00019			0.667
Specimen_004_F6_F06_018.fcs	mit	F06	3	50uM	10:54	16:02:27	308.45	307.483	5.12472	2219	0.176	0.0185	0.0239	0.018
Specimen_004_F7_F07_019.fcs	wt	F07	1	80uM	10:55	16:02:56	307.933	308.9	5.14833	173	0.0111			0.994
Specimen_004_F8_F08_020.fcs	mit	F08	1	80uM	10:56	16:03:25	307.417	308.389	5.13981	5021	0.39	0.321	0.68	0.663
Specimen_004_F9_F09_021.fcs	wt	F09	2	80uM	10:55	16:03:54	308.9	308.9	5.14833	138	0.0097			1
Specimen_004_F10_F10_022.fcs	mit	F10	2	80uM	10:56	16:04:23	308.383	308.389	5.13981	5156	0.402	0.315	0.658	0.639
Specimen_004_F11_F11_023.fcs	wt	F11	3	80uM	10:55	16:04:52	309.867	308.9	5.14833	170	0.0114			1
Specimen_004_F12_F12_024.fcs	mit	F12	3	80uM	10:56	16:05:22	309.367	308.389	5.13981	4914	0.427	0.347	0.747	0.727
Specimen_005_G7_G07_025.fcs	chl	G07	1	100uM	11:03	16:05:50	302.833	303.817	5.06361	8078	0.988	0.916	0.918	0.916
Specimen_005_G8_G08_026.fcs	nuc	G08	1	100uM	11:04	16:06:20	302.333	303.306	5.05509	7357	0.985	0.985	0.992	0.985
Specimen_005_G9_G09_027.fcs	chl	G09	2	100uM	11:03	16:06:49	303.817	303.817	5.06361	8799	0.989	0.933	0.935	0.933
Specimen_005_G10_G10_028.fcs	nuc	G10	2	100uM	11:04	16:07:18	303.3	303.306	5.05509	8391	0.984	0.984	0.992	0.984
Specimen_005_G11_G11_029.fcs	chl	G11	3	100uM	11:03	16:07:48	304.8	303.817	5.06361	9032	0.99	0.939	0.94	0.939
Specimen_005_G12_G12_030.fcs	nuc	G12	3	100uM	11:04	16:08:17	304.283	303.306	5.05509	8385	0.988	0.987	0.993	0.987
Specimen_005_H7_H07_031.fcs	wt	H07	1	100uM	11:06	16:08:46	302.767	303.739	5.06231	509	0.0307			0.996
Specimen_005_H8_H08_032.fcs	mit	H08	1	100uM	11:07	16:09:15	302.25	303.233	5.05389	6374	0.462	0.381	0.932	0.922
Specimen_005_H9_H09_033.fcs	wt	H09	2	100uM	11:06	16:09:44	303.733	303.739	5.06231	427	0.0259			1
Specimen_005_H10_H10_034.fcs	mit	H10	2	100uM	11:07	16:10:14	303.233	303.233	5.05389	6855	0.47	0.393	0.944	0.937
Specimen_005_H11_H11_035.fcs	wt	H11	3	100uM	11:06	16:10:43	304.717	303.739	5.06231	555	0.0301			1
Specimen_005_H12_H12_036.fcs	mit	H12	3	100uM	11:07	16:11:13	304.217	303.233	5.05389	6718	0.468	0.374	0.95	0.941
Specimen_006_G1_G01_037.fcs	chl	G01	1	ctrl	10:30	16:11:42	341.7	342.667	5.71111	8913	0.992	0.0035	0.0036	0.0036
Specimen_006_G2_G02_038.fcs	nuc	G02	1	ctrl	10:30	16:12:11	342.183	343.15	5.71917	7010	0.987	0.00014	0.00043	0.00029
Specimen_006_G3_G03_039.fcs	chl	G03	2	ctrl	10:30	16:12:40	342.667	342.667	5.71111	8836	0.992	0.0028	0.0029	0.0028
Specimen_006_G4_G04_040.fcs	nuc	G04	2	ctrl	10:30	16:13:09	343.15	343.15	5.71917	8438	0.991	0.00012	0.00024	0.00024
Specimen_006_G5_G05_041.fcs	chl	G05	3	ctrl	10:30	16:13:38	343.633	342.667	5.71111	9294	0.994	0.0027	0.0029	0.0027
Specimen_006_G6_G06_042.fcs	nuc	G06	3	ctrl	10:30	16:14:07	344.117	343.15	5.71917	5973	0.987	0.0005	0.0005	0.0005
Specimen_006_H1_H01_043.fcs	wt	H01	1	ctrl	10:30	16:14:36	344.6	345.572	5.75954	5	0.00037			0.4
Specimen_006_H2_H02_044.fcs	mit	H02	1	ctrl	10:30	16:15:05	345.083	346.061	5.76769	1429	0.132	0	0.0014	0.0014
Specimen_006_H3_H03_045.fcs	wt	H03	2	ctrl	10:30	16:15:34	345.567	345.572	5.75954	4	0.0003			0.75
Specimen_006_H4_H04_046.fcs	mit	H04	2	ctrl	10:30	16:16:04	346.067	346.061	5.76769	1651	0.14	0.00061	0.0018	0.0018
Specimen_006_H5_H05_047.fcs	wt	H05	3	ctrl	10:30	16:16:33	346.55	345.572	5.75954	2	0.00015			0.5
Specimen_006_H6_H06_048.fcs	mit	H06	3	ctrl	10:30	16:17:02	347.033	346.061	5.76769	1563	0.135	0.00064	0.0013	0.0013
Specimen_001_A1_A01_001.fcs	chl	A01	1	50uM	10:47	15:28:50	281.833	282.811	4.71352	11880	0.995	0.0187	0.0194	0.0184
Specimen_001_A2_A02_002.fcs	nuc	A02	1	50uM	10:48	15:29:19	281.317	282.3	4.705	11106	0.992	0.0417	0.0614	0.0391
Specimen_001_A3_A03_003.fcs	chl	A03	2	50uM	10:47	15:29:49	282.817	282.811	4.71352	13556	0.996	0.0171	0.0179	0.0171
Specimen_001_A4_A04_004.fcs	nuc	A04	2	50uM	10:48	15:30:18	282.3	282.3	4.705	10786	0.993	0.0364	0.0583	0.0344
Specimen_001_A5_A05_005.fcs	chl	A05	3	50uM	10:47	15:30:47	283.783	282.811	4.71352	13421	0.997	0.0145	0.0149	0.0144
Specimen_001_A6_A06_006.fcs	nuc	A06	3	50uM	10:48	15:31:17	283.283	282.3	4.705	12343	0.993	0.0394	0.0634	0.0367
Specimen_001_A7_A07_007.fcs	chl	A07	1	80uM	10:50	15:31:46	281.767	282.761	4.71269	12779	0.995	0.465	0.468	0.465
Specimen_001_A8_A08_008.fcs	nuc	A08	1	80uM	10:51	15:32:16	281.267	282.256	4.70426	12245	0.99	0.778	0.833	0.759
Specimen_001_A9_A09_009.fcs	chl	A09	2	80uM	10:50	15:32:46	282.767	282.761	4.71269	12965	0.993	0.474	0.476	0.474
Specimen_001_A10_A10_010.fcs	nuc	A10	2	80uM	10:51	15:33:15	282.25	282.256	4.70426	11006	0.992	0.784	0.84	0.767
Specimen_001_A11_A11_011.fcs	chl	A11	3	80uM	10:50	15:33:45	283.75	282.761	4.71269	11785	0.995	0.522	0.524	0.522
Specimen_001_A12_A12_012.fcs	nuc	A12	3	80uM	10:51	15:34:15	283.25	282.256	4.70426	9925	0.991	0.801	0.85	0.787
Specimen_001_B1_B01_013.fcs	wt	B01	1	50uM	10:53	15:34:44	281.733	282.717	4.71194	13	0.00064			0.846
Specimen_001_B2_B02_014.fcs	mit	B02	1	50uM	10:54	15:35:14	281.233	282.206	4.70343	2869	0.161	0.0108	0.016	0.0108
Specimen_001_B3_B03_015.fcs	wt	B03	2	50uM	10:53	15:35:43	282.717	282.717	4.71194	4	0.00018			0.75
Specimen_001_B4_B04_016.fcs	mit	B04	2	50uM	10:54	15:36:12	282.2	282.206	4.70343	2840	0.153	0.0099	0.0148	0.0092
Specimen_001_B5_B05_017.fcs	wt	B05	3	50uM	10:53	15:36:42	283.7	282.717	4.71194	6	0.00032			0.5
Specimen_001_B6_B06_018.fcs	mit	B06	3	50uM	10:54	15:37:11	283.183	282.206	4.70343	2654	0.16	0.0094	0.0136	0.0087
Specimen_001_B7_B07_019.fcs	wt	B07	1	80uM	10:55	15:37:41	282.683	283.661	4.72769	109	0.0057			1
Specimen_001_B8_B08_020.fcs	mit	B08	1	80uM	10:56	15:38:10	282.167	283.156	4.71926	5350	0.333	0.404	0.618	0.596
Specimen_001_B9_B09_021.fcs	wt	B09	2	80uM	10:55	15:38:40	283.667	283.661	4.72769	120	0.0063			0.975
Specimen_001_B10_B10_022.fcs	mit	B10	2	80uM	10:56	15:39:09	283.15	283.156	4.71926	5077	0.337	0.406	0.627	0.604
Specimen_001_B11_B11_023.fcs	wt	B11	3	80uM	10:55	15:39:38	284.633	283.661	4.72769	115	0.0061			0.983
Specimen_001_B12_B12_024.fcs	mit	B12	3	80uM	10:56	15:40:09	284.15	283.156	4.71926	4673	0.351	0.42	0.661	0.64
Specimen_002_C7_C07_025.fcs	chl	C07	1	100uM	11:03	15:40:38	277.633	278.617	4.64361	11614	0.992	0.872	0.874	0.872
Specimen_002_C8_C08_026.fcs	nuc	C08	1	100uM	11:04	15:41:07	277.117	278.106	4.63509	8626	0.989	0.973	0.986	0.97
Specimen_002_C9_C09_027.fcs	chl	C09	2	100uM	11:03	15:41:37	278.617	278.617	4.64361	10809	0.993	0.911	0.914	0.911
Specimen_002_C10_C10_028.fcs	nuc	C10	2	100uM	11:04	15:42:06	278.1	278.106	4.63509	7358	0.989	0.979	0.987	0.975
Specimen_002_C11_C11_029.fcs	chl	C11	3	100uM	11:03	15:42:36	279.6	278.617	4.64361	11027	0.993	0.906	0.908	0.906
Specimen_002_C12_C12_030.fcs	nuc	C12	3	100uM	11:04	15:43:06	279.1	278.106	4.63509	11075	0.992	0.981	0.991	0.976
Specimen_002_D7_D07_031.fcs	wt	D07	1	100uM	11:06	15:43:35	277.583	278.572	4.64287	385	0.0217			0.997
Specimen_002_D8_D08_032.fcs	mit	D08	1	100uM	11:07	15:44:04	277.067	278.061	4.63435	5640	0.432	0.523	0.923	0.905
Specimen_002_D9_D09_033.fcs	wt	D09	2	100uM	11:06	15:44:34	278.567	278.572	4.64287	287	0.0186			1
Specimen_002_D10_D10_034.fcs	mit	D10	2	100uM	11:07	15:45:04	278.067	278.061	4.63435	5167	0.421	0.508	0.927	0.91
Specimen_002_D11_D11_035.fcs	wt	D11	3	100uM	11:06	15:45:34	279.567	278.572	4.64287	261	0.0186			1
Specimen_002_D12_D12_036.fcs	mit	D12	3	100uM	11:07	15:46:03	279.05	278.061	4.63435	5699	0.42	0.515	0.925	0.911
Specimen_003_C1_C01_037.fcs	chl	C01	1	ctrl	10:30	15:46:33	316.55	317.528	5.29213	14878	0.994	0.0032	0.0035	0.0032
Specimen_003_C2_C02_038.fcs	nuc	C02	1	ctrl	10:30	15:47:02	317.033	318.017	5.30028	13619	0.994	0.00037	0.00037	0.00037
Specimen_003_C3_C03_039.fcs	chl	C03	2	ctrl	10:30	15:47:32	317.533	317.528	5.29213	12896	0.994	0.0029	0.0031	0.003
Specimen_003_C4_C04_040.fcs	nuc	C04	2	ctrl	10:30	15:48:01	318.017	318.017	5.30028	12645	0.991	0.00024	0.00024	0.00024
Specimen_003_C5_C05_041.fcs	chl	C05	3	ctrl	10:30	15:48:30	318.5	317.528	5.29213	14251	0.996	0.0033	0.0036	0.0033
Specimen_003_C6_C06_042.fcs	nuc	C06	3	ctrl	10:30	15:49:00	319	318.017	5.30028	12344	0.992	0.00016	0.00032	0.00016
Specimen_003_D1_D01_043.fcs	wt	D01	1	ctrl	10:30	15:49:29	319.483	320.467	5.34111	6	0.0003			0.333
Specimen_003_D2_D02_044.fcs	mit	D02	1	ctrl	10:30	15:49:59	319.983	320.956	5.34926	2363	0.123	0.0013	0.0021	0.0017
Specimen_003_D3_D03_045.fcs	wt	D03	2	ctrl	10:30	15:50:28	320.467	320.467	5.34111	1	4.38e-05			1
Specimen_003_D4_D04_046.fcs	mit	D04	2	ctrl	10:30	15:50:57	320.95	320.956	5.34926	2311	0.116	0.0017	0.0039	0.0026
Specimen_003_D5_D05_047.fcs	wt	D05	3	ctrl	10:30	15:51:27	321.45	320.467	5.34111	1	4.17e-05			1
Specimen_003_D6_D06_048.fcs	mit	D06	3	ctrl	10:30	15:51:56	321.933	320.956	5.34926	2083	0.125	0.00048	0.0014	0.00048
