# Supplementary material for: Light-dependent single-cell heterogeneity in the chloroplast redox state regulates cell fate in a marine diatom
Source: eLife. 2019 Jun 24;8:e47732. doi: 10.7554/eLife.47732 (PMC6682412; doi:10.7554/eLife.47732)
Supplement: Figure 3—source data 1. [file elife-47732-fig3-data1.xlsx]

## Sheet: rainData-short
exp	singlet.ID	H2O2.treatment	triplet.id	sytox.pos	oxidized.freq.
161006	1	100	1	0.718275	0.88
161006	2	100	2	0.782288	0.911
161006	3	100	3	0.775323	0.91
161006	4	50	1	0.0219118	0.0188
161006	5	50	2	0.0175809	0.0205
161006	6	50	3	0.0206475	0.0179
161006	7	80	1	0.20501	0.512
161006	8	80	2	0.213762	0.489
161006	9	80	3	0.242244	0.524
160801	10	80	1	0.331713	0.631
160801	11	80	2	0.381945	0.59
160801	12	80	3	0.315234	0.609
160719	13	80	1	0.212767	0.402
160719	14	80	2	0.313934	0.522
160719	15	80	3	0.33161	0.515
160621	16	80	1	0.0642037	0.24
160621	17	80	2	0.0676849	0.277
160621	18	80	3	0.0554724	0.215
160621	19	100	1	0.503102	0.545
160621	20	100	2	0.331731	0.412
160621	21	100	3	0.442808	0.504
160621	22	200	1	0.989106	0.993
160621	23	200	2	0.98619	0.996
160621	24	200	3	0.984498	0.996
160531	25	100	1	0.922019	0.91
160531	26	100	2	0.915205	0.888
160531	27	100	3	0.88535	0.842
160531	28	200	1	0.991352	0.997
160531	29	200	2	0.986915	0.997
160531	30	200	3	0.987348	0.996
160531	31	89	1	0.765303	0.763
160531	32	89	2	0.692926	0.644
160531	33	89	3	0.630812	0.561
