# Supplementary material for: Light-dependent single-cell heterogeneity in the chloroplast redox state regulates cell fate in a marine diatom
Source: eLife. 2019 Jun 24;8:e47732. doi: 10.7554/eLife.47732 (PMC6682412; doi:10.7554/eLife.47732)
Supplement: Figure 3—source data 2. [file elife-47732-fig3-data2.xlsx]

## Sheet: Sheet1
plate num.	treatment	sorted sub-population	sort time	#SC survive	#total wells	%survival	medium type	repeat ID	exp name	exp num.	sort time 2
1	80uM H2O2	ox	30	41	48	0.854167	agar	1	171128	2	30
1	80uM H2O2	red	30	41	48	0.854167	agar	1	171128	2	30
2	80uM H2O2	ox	30	37	44	0.840909	agar	2	171128	2	30
2	80uM H2O2	red	30	41	44	0.931818	agar	2	171128	2	30
3	80uM H2O2	ox	30	41	44	0.931818	agar	3	171128	2	30
3	80uM H2O2	red	30	43	44	0.977273	agar	3	171128	2	30
4	80uM H2O2	ox	60	23	44	0.522727	agar	1	171128	2	60
4	80uM H2O2	red	60	40	44	0.909091	agar	1	171128	2	60
5	80uM H2O2	ox	60	22	44	0.5	agar	2	171128	2	60
5	80uM H2O2	red	60	42	44	0.954545	agar	2	171128	2	60
6	80uM H2O2	ox	60	18	44	0.409091	agar	3	171128	2	60
6	80uM H2O2	red	60	40	44	0.909091	agar	3	171128	2	60
7	control	roGFP+	-	31	32	0.96875	agar	1	171128	2	-
7	control	roGFP+	-	27	28	0.964286	agar	2	171128	2	-
8	control	roGFP+	-	22	24	0.916667	agar	3	171128	2	-
9	80uM H2O2	ox	100	6	48	0.125	agar	1	171128	2	100
9	80uM H2O2	red	100	46	48	0.958333	agar	1	171128	2	100
10	80uM H2O2	ox	100	2	48	0.0416667	agar	2	171128	2	100
10	80uM H2O2	red	100	47	48	0.979167	agar	2	171128	2	100
11	80uM H2O2	ox	100	3	40	0.075	agar	3	171128	2	100
11	80uM H2O2	red	100	37	40	0.925	agar	3	171128	2	100
12	control	wt	-	22	24	0.916667	agar	1	171128	2	-
A	80uM H2O2	ox	30	39	40	0.975	F/20 liquid	4	171128	2	30
A	80uM H2O2	red	30	39	40	0.975	F/20 liquid	4	171128	2	30
J	control	roGFP+	-	24	24	1	F/20 liquid	1	171128	2	-
B	80uM H2O2	red	30	46	48	0.958333	F/20 liquid	5	171128	2	30
B	80uM H2O2	ox	30	47	48	0.979167	F/20 liquid	5	171128	2	30
J	control	roGFP+	-	22	24	0.916667	F/20 liquid	2	171128	2	-
C	80uM H2O2	red	30	45	48	0.9375	F/20 liquid	6	171128	2	30
C	80uM H2O2	ox	30	48	48	1	F/20 liquid	6	171128	2	30
K	control	roGFP+	-	24	24	1	F/20 liquid	3	171128	2	-
G	80uM H2O2	ox	100	5	36	0.138889	F/20 liquid	4	171128	2	100
G	80uM H2O2	red	100	36	36	1	F/20 liquid	4	171128	2	100
I	80uM H2O2	ox	100	7	36	0.194444	F/20 liquid	6	171128	2	100
H	80uM H2O2	ox	100	11	36	0.305556	F/20 liquid	5	171128	2	100
H	80uM H2O2	red	100	36	36	1	F/20 liquid	5	171128	2	100
I	80uM H2O2	red	100	35	36	0.972222	F/20 liquid	6	171128	2	100
K	control	wt	-	0	18	0	F/20 liquid	1	171128	2	-
K		empty	-	0	12	0	F/20 liquid	1	171128	2	-
1	80uM H2O2	ox	30	44	48	0.916667	agar	4	171123	1	30
1	80uM H2O2	red	30	43	48	0.895833	agar	4	171123	1	30
2	80uM H2O2	ox	30	42	44	0.954545	agar	5	171123	1	30
2	80uM H2O2	red	30	40	44	0.909091	agar	5	171123	1	30
3	80uM H2O2	ox	30	36	40	0.9	agar	6	171123	1	30
3	80uM H2O2	red	30	39	40	0.975	agar	6	171123	1	30
5	80uM H2O2	ox	100	4	44	0.0909091	agar	4	171123	1	100
5	80uM H2O2	red	100	38	44	0.863636	agar	4	171123	1	100
6	80uM H2O2	ox	100	8	44	0.181818	agar	5	171123	1	100
6	80uM H2O2	red	100	44	44	1	agar	5	171123	1	100
7	80uM H2O2	ox	100	12	44	0.272727	agar	6	171123	1	100
7	80uM H2O2	red	100	43	44	0.977273	agar	6	171123	1	100
9	control	roGFP+	-	30	31	0.967742	agar	1	171123	1	-
9	control	roGFP+	-	29	31	0.935484	agar	2	171123	1	-
9	control	roGFP+	-	29	31	0.935484	agar	3	171123	1	-
A	80uM H2O2	ox	35	42	48	0.875	F/20 liquid	1	171123	1	30
A	80uM H2O2	red	35	44	48	0.916667	F/20 liquid	1	171123	1	30
B	80uM H2O2	ox	35	46	48	0.958333	F/20 liquid	2	171123	1	30
B	80uM H2O2	red	35	45	48	0.9375	F/20 liquid	2	171123	1	30
D	control	roGFP+	-	23	24	0.958333	F/20 liquid	1	171123	1	-
D	control	roGFP+	-	22	24	0.916667	F/20 liquid	2	171123	1	-
D	control	roGFP+	-	24	24	1	F/20 liquid	3	171123	1	-
E	80uM H2O2	ox	100	3	48	0.0625	F/20 liquid	1	171123	1	100
E	80uM H2O2	red	100	47	48	0.979167	F/20 liquid	1	171123	1	100
F	80uM H2O2	ox	100	4	48	0.0833333	F/20 liquid	2	171123	1	100
F	80uM H2O2	red	100	45	48	0.9375	F/20 liquid	2	171123	1	100
G	80uM H2O2	ox	100	8	48	0.166667	F/20 liquid	3	171123	1	100
G	80uM H2O2	red	100	47	48	0.979167	F/20 liquid	3	171123	1	100
2	80uM H2O2	ox	30	44	48	0.916667	F/20 liquid	2	170510	3	30
2	80uM H2O2	red	30	47	48	0.979167	F/20 liquid	2	170510	3	30
3	80uM H2O2	ox	30	43	48	0.895833	F/20 liquid	3	170510	3	30
3	80uM H2O2	red	30	47	48	0.979167	F/20 liquid	3	170510	3	30
5	control	roGFP+	30	24	24	1	F/20 liquid	1	170510	3	-
5	control	roGFP+	100	23	24	0.958333	F/20 liquid	2	170510	3	-
5	control	wt chl+	30	22	24	0.916667	F/20 liquid	1	170510	3	-
5	control	wt chl+	100	24	24	1	F/20 liquid	2	170510	3	-
6	80uM H2O2	ox	100	2	48	0.0416667	F/20 liquid	1	170510	3	100
6	80uM H2O2	red	100	47	48	0.979167	F/20 liquid	1	170510	3	100
7	80uM H2O2	ox	100	2	48	0.0416667	F/20 liquid	2	170510	3	100
7	80uM H2O2	red	100	47	48	0.979167	F/20 liquid	2	170510	3	100
8	80uM H2O2	ox	100	4	48	0.0833333	F/20 liquid	3	170510	3	100
8	80uM H2O2	red	100	42	48	0.875	F/20 liquid	3	170510	3	100
D	80uM H2O2	ox	60	18	44	0.409091	F/20 liquid	4	171128	2	60
D	80uM H2O2	red	60	44	44	1	F/20 liquid	4	171128	2	60
E	80uM H2O2	ox	60	19	44	0.431818	F/20 liquid	5	171128	2	60
E	80uM H2O2	red	60	44	44	1	F/20 liquid	5	171128	2	60
F	80uM H2O2	ox	60	19	44	0.431818	F/20 liquid	6	171128	2	60
F	80uM H2O2	red	60	43	44	0.977273	F/20 liquid	6	171128	2	60
