# Supplementary material for: Light-dependent single-cell heterogeneity in the chloroplast redox state regulates cell fate in a marine diatom
Source: eLife. 2019 Jun 24;8:e47732. doi: 10.7554/eLife.47732 (PMC6682412; doi:10.7554/eLife.47732)
Supplement: Figure 4—source data 1. [file elife-47732-fig4-data1.xlsx]

## Sheet: Sheet1
Treatment	OxD (mean)	cell fate	cell fate = dead	file	field
control	0.305273	'live'	0	'Process_7024.vsi'	'1'
control	0.210482	'live'	0	'Process_7024.vsi'	'1'
control	0.30047	'live'	0	'Process_7024.vsi'	'1'
control	0.259558	'live'	0	'Process_7024.vsi'	'1'
control	0.323312	'live'	0	'Process_7024.vsi'	'1'
control	0.274603	'live'	0	'Process_7024.vsi'	'1'
control	0.276979	'live'	0	'Process_7024.vsi'	'1'
control	0.262242	'live'	0	'Process_7024.vsi'	'1'
control	0.255705	'live'	0	'Process_7024.vsi'	'1'
control	0.306703	'live'	0	'Process_7024.vsi'	'1'
control	0.300901	'live'	0	'Process_7024.vsi'	'1'
control	0.274769	'live'	0	'Process_7024.vsi'	'1'
control	0.328882	'live'	0	'Process_7024.vsi'	'1'
control	0.245203	'live'	0	'Process_7024.vsi'	'1'
control	0.396238	'live'	0	'Process_7024.vsi'	'1'
control	0.301614	'live'	0	'Process_7024.vsi'	'1'
control	0.318477	'live'	0	'Process_7024.vsi'	'1'
control	0.319494	'live'	0	'Process_7024.vsi'	'1'
control	0.316715	'live'	0	'Process_7024.vsi'	'1'
control	0.315317	'live'	0	'Process_7024.vsi'	'1'
control	0.297732	'live'	0	'Process_7024.vsi'	'1'
control	0.331235	'live'	0	'Process_7024.vsi'	'1'
control	0.295482	'live'	0	'Process_7024.vsi'	'1'
control	0.263846	'live'	0	'Process_7024.vsi'	'1'
control	0.29572	'live'	0	'Process_7024.vsi'	'1'
control	0.302372	'live'	0	'Process_7024.vsi'	'1'
control	0.303736	'live'	0	'Process_7024.vsi'	'1'
control	0.271519	'live'	0	'Process_7024.vsi'	'1'
control	0.246262	'live'	0	'Process_7024.vsi'	'1'
control	0.247587	'live'	0	'Process_7024.vsi'	'1'
control	0.183488	'live'	0	'Process_7024.vsi'	'1'
control	0.255136	'live'	0	'Process_7024.vsi'	'1'
control	0.34509	'live'	0	'Process_7024.vsi'	'1'
control	0.24869	'live'	0	'Process_7024.vsi'	'1'
control	0.240033	'live'	0	'Process_7024.vsi'	'1'
control	0.313564	'live'	0	'Process_7024.vsi'	'1'
control	0.239323	'live'	0	'Process_7024.vsi'	'1'
control	0.318277	'live'	0	'Process_7024.vsi'	'1'
control	0.272482	'live'	0	'Process_7024.vsi'	'1'
control	0.253641	'live'	0	'Process_7024.vsi'	'1'
control	0.354703	'live'	0	'Process_7024.vsi'	'1'
control	0.308991	'live'	0	'Process_7024.vsi'	'1'
control	0.294177	'live'	0	'Process_7024.vsi'	'1'
control	0.276099	'live'	0	'Process_7024.vsi'	'1'
control	0.336053	'live'	0	'Process_7024.vsi'	'1'
control	0.228823	'live'	0	'Process_7024.vsi'	'1'
control	0.279643	'live'	0	'file1'	'2'
control	0.245408	'live'	0	'file1'	'2'
control	0.315979	'live'	0	'file1'	'2'
control	0.262331	'live'	0	'file1'	'2'
control	0.276784	'live'	0	'file1'	'2'
control	0.271756	'live'	0	'file1'	'2'
control	0.285514	'live'	0	'file1'	'2'
control	0.290101	'live'	0	'file1'	'2'
control	0.297139	'live'	0	'file1'	'2'
control	0.313173	'live'	0	'file1'	'2'
control	0.284127	'live'	0	'file1'	'2'
control	0.373428	'live'	0	'file1'	'2'
control	0.336241	'live'	0	'file1'	'2'
control	0.299553	'live'	0	'file1'	'2'
control	0.32738	'live'	0	'file1'	'2'
control	0.29565	'live'	0	'file1'	'2'
control	0.318695	'live'	0	'file1'	'2'
control	0.309033	'live'	0	'file1'	'2'
control	0.278579	'live'	0	'file1'	'2'
control	0.363988	'live'	0	'file1'	'2'
control	0.327514	'live'	0	'file1'	'2'
control	0.294762	'live'	0	'file1'	'2'
control	0.320872	'live'	0	'file1'	'2'
control	0.348062	'live'	0	'file1'	'2'
control	0.317884	'live'	0	'file1'	'2'
control	0.287107	'live'	0	'file1'	'2'
control	0.293769	'live'	0	'file1'	'2'
control	0.212888	'live'	0	'file1'	'2'
control	0.320827	'live'	0	'file1'	'2'
control	0.300557	'live'	0	'file1'	'2'
control	0.296867	'live'	0	'file1'	'2'
control	0.275668	'live'	0	'file1'	'2'
control	0.276177	'live'	0	'file1'	'2'
control	0.34796	'live'	0	'file1'	'2'
control	0.377176	'live'	0	'file1'	'2'
control	0.310049	'live'	0	'file1'	'2'
control	0.331767	'live'	0	'file1'	'2'
control	0.33518	'live'	0	'file1'	'2'
control	0.345559	'live'	0	'file1'	'2'
control	0.296276	'live'	0	'file1'	'2'
control	0.331365	'live'	0	'file1'	'2'
control	0.284209	'live'	0	'file1'	'2'
control	0.326092	'live'	0	'file1'	'2'
control	0.234061	'live'	0	'file1'	'2'
control	0.258392	'live'	0	'file1'	'2'
control	0.1844	'live'	0	'file1'	'2'
control	0.299217	'live'	0	'file1'	'2'
control	0.374509	'live'	0	'file1'	'2'
control	0.325957	'live'	0	'file1'	'2'
control	0.325375	'live'	0	'file1'	'2'
control	0.331318	'live'	0	'Process_7026.vsi'	'3'
control	0.31428	'live'	0	'Process_7026.vsi'	'3'
control	0.272708	'live'	0	'Process_7026.vsi'	'3'
control	0.284566	'live'	0	'Process_7026.vsi'	'3'
control	0.309299	'live'	0	'Process_7026.vsi'	'3'
control	0.320619	'live'	0	'Process_7026.vsi'	'3'
control	0.357862	'live'	0	'Process_7026.vsi'	'3'
control	0.307374	'live'	0	'Process_7026.vsi'	'3'
control	0.290194	'live'	0	'Process_7026.vsi'	'3'
control	0.355193	'live'	0	'Process_7026.vsi'	'3'
control	0.296326	'live'	0	'Process_7026.vsi'	'3'
control	0.260345	'live'	0	'Process_7026.vsi'	'3'
control	0.30241	'live'	0	'Process_7026.vsi'	'3'
control	0.305359	'live'	0	'Process_7026.vsi'	'3'
control	0.326515	'live'	0	'Process_7026.vsi'	'3'
control	0.322852	'live'	0	'Process_7026.vsi'	'3'
control	0.375675	'live'	0	'Process_7026.vsi'	'3'
control	0.324887	'live'	0	'Process_7026.vsi'	'3'
control	0.275792	'live'	0	'Process_7026.vsi'	'3'
control	0.250191	'live'	0	'Process_7026.vsi'	'3'
control	0.332551	'live'	0	'Process_7026.vsi'	'3'
control	0.300393	'live'	0	'Process_7026.vsi'	'3'
control	0.332097	'live'	0	'Process_7026.vsi'	'3'
control	0.335583	'live'	0	'Process_7026.vsi'	'3'
control	0.295136	'live'	0	'Process_7027.vsi'	'4'
control	0.343035	'live'	0	'Process_7027.vsi'	'4'
control	0.321825	'live'	0	'Process_7027.vsi'	'4'
control	0.301279	'live'	0	'Process_7027.vsi'	'4'
control	0.349355	'live'	0	'Process_7027.vsi'	'4'
control	0.319119	'live'	0	'Process_7027.vsi'	'4'
control	0.350771	'live'	0	'Process_7027.vsi'	'4'
control	0.3153	'live'	0	'Process_7027.vsi'	'4'
control	0.278093	'live'	0	'Process_7027.vsi'	'4'
control	0.306149	'live'	0	'Process_7027.vsi'	'4'
control	0.32759	'live'	0	'Process_7027.vsi'	'4'
control	0.323105	'live'	0	'Process_7027.vsi'	'4'
control	0.327956	'live'	0	'Process_7027.vsi'	'4'
control	0.331728	'live'	0	'Process_7027.vsi'	'4'
control	0.355128	'live'	0	'Process_7027.vsi'	'4'
control	0.322668	'live'	0	'Process_7027.vsi'	'4'
control	0.356366	'live'	0	'Process_7027.vsi'	'4'
control	0.376626	'live'	0	'Process_7027.vsi'	'4'
control	0.384264	'live'	0	'Process_7027.vsi'	'4'
control	0.338797	'live'	0	'Process_7027.vsi'	'4'
control	0.312441	'live'	0	'Process_7027.vsi'	'4'
control	0.358101	'live'	0	'Process_7027.vsi'	'4'
control	0.329985	'live'	0	'Process_7027.vsi'	'4'
control	0.266553	'live'	0	'Process_7027.vsi'	'4'
control	0.341452	'live'	0	'Process_7027.vsi'	'4'
control	0.323504	'live'	0	'Process_7027.vsi'	'4'
control	0.413442	'live'	0	'Process_7027.vsi'	'4'
control	0.29293	'live'	0	'Process_7027.vsi'	'4'
control	0.347181	'live'	0	'Process_7027.vsi'	'4'
control	0.3414	'live'	0	'Process_7027.vsi'	'4'
control	0.296993	'live'	0	'Process_7027.vsi'	'4'
control	0.325025	'live'	0	'Process_7027.vsi'	'4'
control	0.330155	'live'	0	'Process_7027.vsi'	'4'
control	0.305556	'live'	0	'Process_7027.vsi'	'4'
control	0.298716	'live'	0	'Process_7027.vsi'	'4'
control	0.35124	'live'	0	'Process_7027.vsi'	'4'
control	0.29188	'live'	0	'Process_7027.vsi'	'4'
control	0.291453	'live'	0	'Process_7027.vsi'	'4'
control	0.302558	'live'	0	'Process_7027.vsi'	'4'
control	0.368851	'live'	0	'Process_7027.vsi'	'4'
control	0.30332	'live'	0	'Process_7027.vsi'	'4'
control	0.319517	'live'	0	'Process_7027.vsi'	'4'
control	0.29918	'live'	0	'Process_7027.vsi'	'4'
control	0.296929	'live'	0	'Process_7027.vsi'	'4'
control	0.258933	'live'	0	'Process_7027.vsi'	'4'
control	0.35092	'live'	0	'Process_7027.vsi'	'4'
control	0.38017	'live'	0	'Process_7027.vsi'	'4'
control	0.302814	'live'	0	'Process_7027.vsi'	'4'
control	0.399431	'live'	0	'Process_7027.vsi'	'4'
control	0.382132	'live'	0	'Process_7027.vsi'	'4'
control	0.379357	'live'	0	'Process_7027.vsi'	'4'
control	0.30267	'live'	0	'Process_7027.vsi'	'4'
control	0.338395	'live'	0	'Process_7027.vsi'	'4'
control	0.324524	'live'	0	'Process_7027.vsi'	'4'
control	0.417758	'live'	0	'Process_7027.vsi'	'4'
control	0.261133	'live'	0	'Process_7027.vsi'	'4'
control	0.404397	'live'	0	'Process_7027.vsi'	'4'
control	0.335895	'live'	0	'Process_7027.vsi'	'4'
control	0.383513	'live'	0	'Process_7027.vsi'	'4'
control	0.322206	'live'	0	'Process_7027.vsi'	'4'
control	0.366288	'live'	0	'Process_7027.vsi'	'4'
control	0.339761	'live'	0	'Process_7027.vsi'	'4'
control	0.36253	'live'	0	'Process_7027.vsi'	'4'
control	0.411224	'live'	0	'Process_7027.vsi'	'4'
control	0.348383	'live'	0	'Process_7027.vsi'	'4'
control	0.403021	'live'	0	'Process_7027.vsi'	'4'
control	0.322991	'live'	0	'Process_7027.vsi'	'4'
control	0.301607	'live'	0	'Process_7027.vsi'	'4'
control	0.325602	'live'	0	'Process_7027.vsi'	'4'
control	0.32758	'live'	0	'Process_7027.vsi'	'4'
control	0.354258	'live'	0	'Process_7027.vsi'	'4'
control	0.302525	'live'	0	'Process_7027.vsi'	'4'
control	0.402143	'live'	0	'Process_7027.vsi'	'4'
control	0.413974	'live'	0	'Process_7027.vsi'	'4'
control	0.387464	'live'	0	'Process_7027.vsi'	'4'
control	0.327985	'live'	0	'Process_7027.vsi'	'4'
control	0.307701	'live'	0	'Process_7027.vsi'	'4'
control	0.337515	'live'	0	'Process_7027.vsi'	'4'
control	0.398992	'live'	0	'Process_7027.vsi'	'4'
control	0.379977	'live'	0	'Process_7027.vsi'	'4'
control	0.393143	'live'	0	'Process_7027.vsi'	'4'
control	0.357518	'live'	0	'Process_7027.vsi'	'4'
control	0.348968	'live'	0	'Process_7027.vsi'	'4'
control	0.350109	'live'	0	'Process_7027.vsi'	'4'
control	0.360745	'live'	0	'Process_7027.vsi'	'4'
control	0.32684	'live'	0	'Process_7027.vsi'	'4'
control	0.308637	'live'	0	'Process_7027.vsi'	'4'
control	0.24433	'live'	0	'Process_7027.vsi'	'4'
control	0.311137	'live'	0	'Process_7027.vsi'	'4'
control	0.379288	'live'	0	'Process_7027.vsi'	'4'
control	0.418147	'live'	0	'Process_7027.vsi'	'4'
control	0.326795	'live'	0	'Process_7027.vsi'	'4'
control	0.344203	'live'	0	'Process_7027.vsi'	'4'
control	0.283824	'live'	0	'Process_7027.vsi'	'4'
control	0.395938	'live'	0	'Process_7027.vsi'	'4'
control	0.348603	'live'	0	'Process_7027.vsi'	'4'
control	0.367455	'live'	0	'Process_7027.vsi'	'4'
control	0.349047	'live'	0	'Process_7027.vsi'	'4'
control	0.272468	'live'	0	'Process_7027.vsi'	'4'
control	0.248899	'live'	0	'Process_7027.vsi'	'4'
control	0.322048	'live'	0	'Process_7027.vsi'	'4'
control	0.305704	'live'	0	'Process_7027.vsi'	'4'
control	0.328693	'live'	0	'Process_7027.vsi'	'4'
control	0.324421	'live'	0	'Process_7027.vsi'	'4'
control	0.524106	'live'	0	'Process_7027.vsi'	'4'
control	0.287791	'live'	0	'Process_7027.vsi'	'4'
control	0.280991	'live'	0	'Process_7027.vsi'	'4'
control	0.371093	'live'	0	'Process_7027.vsi'	'4'
control	0.301984	'live'	0	'Process_7027.vsi'	'4'
control	0.304623	'live'	0	'Process_7027.vsi'	'4'
control	0.262858	'live'	0	'Process_7027.vsi'	'4'
control	0.335416	'live'	0	'Process_7027.vsi'	'4'
control	0.276639	'live'	0	'Process_7027.vsi'	'4'
control	0.320371	'live'	0	'Process_7027.vsi'	'4'
control	0.316878	'live'	0	'Process_7027.vsi'	'4'
control	0.329205	'live'	0	'Process_7027.vsi'	'4'
control	0.32334	'live'	0	'Process_7027.vsi'	'4'
control	0.335658	'live'	0	'Process_7027.vsi'	'4'
control	0.315419	'live'	0	'Process_7027.vsi'	'4'
control	0.34226	'live'	0	'Process_7027.vsi'	'4'
control	0.308532	'live'	0	'Process_7027.vsi'	'4'
control	0.353206	'live'	0	'Process_7027.vsi'	'4'
control	0.353109	'live'	0	'Process_7027.vsi'	'4'
control	0.325617	'live'	0	'Process_7027.vsi'	'4'
control	0.342823	'live'	0	'Process_7027.vsi'	'4'
control	0.34924	'live'	0	'Process_7027.vsi'	'4'
control	0.310244	'live'	0	'Process_7027.vsi'	'4'
control	0.354421	'live'	0	'Process_7027.vsi'	'4'
control	0.331652	'live'	0	'Process_7027.vsi'	'4'
control	0.333875	'live'	0	'Process_7027.vsi'	'4'
control	0.327656	'live'	0	'Process_7027.vsi'	'4'
control	0.325418	'live'	0	'Process_7027.vsi'	'4'
control	0.348211	'live'	0	'Process_7027.vsi'	'4'
control	0.305236	'live'	0	'file1'	'5'
control	0.351712	'live'	0	'file1'	'5'
control	0.326412	'live'	0	'file1'	'5'
control	0.343148	'live'	0	'file1'	'5'
control	0.357309	'live'	0	'file1'	'5'
control	0.3516	'live'	0	'file1'	'5'
control	0.362344	'live'	0	'file1'	'5'
control	0.355474	'live'	0	'file1'	'5'
control	0.360373	'live'	0	'file1'	'5'
control	0.343912	'live'	0	'file1'	'5'
control	0.314152	'live'	0	'file1'	'5'
control	0.369003	'live'	0	'file1'	'5'
control	0.313805	'live'	0	'file1'	'5'
control	0.370686	'live'	0	'file1'	'5'
control	0.350686	'live'	0	'file1'	'5'
control	0.295727	'live'	0	'file1'	'5'
control	0.171223	'live'	0	'file1'	'5'
control	0.25676	'live'	0	'file1'	'5'
control	0.346276	'live'	0	'file1'	'5'
control	0.346529	'live'	0	'file1'	'5'
control	0.350803	'live'	0	'file1'	'5'
control	0.327078	'live'	0	'file1'	'5'
control	0.280871	'live'	0	'file1'	'5'
control	0.266255	'live'	0	'file1'	'5'
control	0.361741	'live'	0	'file1'	'5'
control	0.353278	'live'	0	'file1'	'5'
control	0.332029	'live'	0	'file1'	'5'
control	0.359481	'live'	0	'file1'	'5'
control	0.369815	'live'	0	'file1'	'5'
control	0.361221	'live'	0	'file1'	'5'
control	0.335391	'live'	0	'file1'	'5'
control	0.3218	'live'	0	'file1'	'5'
control	0.322958	'live'	0	'file1'	'5'
control	0.366499	'live'	0	'file1'	'5'
control	0.384586	'live'	0	'file1'	'5'
control	0.405968	'live'	0	'file1'	'5'
control	0.394365	'live'	0	'file1'	'5'
control	0.340637	'live'	0	'file1'	'5'
control	0.299757	'live'	0	'file1'	'5'
control	0.284612	'live'	0	'file1'	'5'
control	0.357689	'live'	0	'file1'	'5'
control	0.414143	'live'	0	'file1'	'5'
control	0.390328	'live'	0	'file1'	'5'
control	0.378956	'live'	0	'file1'	'5'
control	0.312198	'live'	0	'file1'	'5'
control	0.325878	'live'	0	'file1'	'5'
control	0.316336	'live'	0	'file1'	'5'
control	0.386263	'live'	0	'file1'	'5'
control	0.351836	'live'	0	'file1'	'5'
control	0.350217	'live'	0	'file1'	'5'
control	0.394535	'live'	0	'file1'	'5'
control	0.324428	'live'	0	'file1'	'5'
control	0.319377	'live'	0	'file1'	'5'
control	0.266105	'live'	0	'file1'	'5'
control	0.336872	'live'	0	'Process_7029.vsi'	'6'
control	0.373771	'live'	0	'file1'	'5'
control	0.333958	'live'	0	'file1'	'5'
control	0.376219	'live'	0	'file1'	'5'
control	0.285634	'live'	0	'file1'	'5'
control	0.353545	'live'	0	'file1'	'5'
control	0.364397	'live'	0	'file1'	'5'
control	0.327999	'live'	0	'file1'	'5'
control	0.378385	'live'	0	'file1'	'5'
control	0.335608	'live'	0	'file1'	'5'
control	0.2385	'live'	0	'file1'	'5'
control	0.255023	'live'	0	'file1'	'5'
control	0.3835	'live'	0	'file1'	'5'
control	0.331322	'live'	0	'file1'	'5'
control	0.338434	'live'	0	'file1'	'5'
control	0.331842	'live'	0	'file1'	'5'
control	0.349657	'live'	0	'file1'	'5'
control	0.30704	'live'	0	'file1'	'5'
control	0.328551	'live'	0	'file1'	'5'
control	0.33944	'live'	0	'file1'	'5'
control	0.348437	'live'	0	'file1'	'5'
control	0.325093	'live'	0	'Process_7029.vsi'	'6'
control	0.260955	'live'	0	'Process_7029.vsi'	'6'
control	0.325081	'live'	0	'Process_7029.vsi'	'6'
control	0.324615	'live'	0	'Process_7029.vsi'	'6'
control	0.338716	'live'	0	'Process_7029.vsi'	'6'
control	0.332854	'live'	0	'Process_7029.vsi'	'6'
control	0.305024	'live'	0	'Process_7029.vsi'	'6'
control	0.403633	'live'	0	'Process_7029.vsi'	'6'
control	0.301785	'live'	0	'Process_7029.vsi'	'6'
control	0.376685	'live'	0	'Process_7029.vsi'	'6'
control	0.322814	'live'	0	'Process_7029.vsi'	'6'
control	0.348266	'live'	0	'Process_7029.vsi'	'6'
control	0.36419	'live'	0	'Process_7029.vsi'	'6'
control	0.340791	'live'	0	'Process_7029.vsi'	'6'
control	0.321396	'live'	0	'Process_7029.vsi'	'6'
control	0.395238	'live'	0	'Process_7029.vsi'	'6'
control	0.420322	'live'	0	'Process_7029.vsi'	'6'
control	0.388658	'live'	0	'Process_7029.vsi'	'6'
control	0.334422	'live'	0	'Process_7029.vsi'	'6'
control	0.328557	'live'	0	'Process_7029.vsi'	'6'
control	0.2657	'live'	0	'Process_7029.vsi'	'6'
control	0.276368	'live'	0	'Process_7029.vsi'	'6'
control	0.291126	'live'	0	'Process_7029.vsi'	'6'
control	0.352192	'live'	0	'Process_7029.vsi'	'6'
control	0.333862	'live'	0	'Process_7029.vsi'	'6'
control	0.362692	'live'	0	'Process_7029.vsi'	'6'
control	0.33184	'live'	0	'Process_7029.vsi'	'6'
80 uM H2O2	0.978282	'dead'	1	'Process_7033.vsi'	'10'
80 uM H2O2	0.930598	'dead'	1	'Process_7033.vsi'	'10'
80 uM H2O2	0.939004	'dead'	1	'Process_7033.vsi'	'10'
80 uM H2O2	0.979896	'dead'	1	'Process_7033.vsi'	'10'
80 uM H2O2	0.984672	'dead'	1	'Process_7033.vsi'	'10'
80 uM H2O2	0.334437	'live'	0	'Process_7033.vsi'	'10'
80 uM H2O2	0.83055	'dead'	1	'Process_7033.vsi'	'10'
80 uM H2O2	0.463787	'live'	0	'Process_7033.vsi'	'10'
80 uM H2O2	0.989397	'dead'	1	'Process_7033.vsi'	'10'
80 uM H2O2	0.96575	'dead'	1	'Process_7033.vsi'	'10'
80 uM H2O2	0.852422	'live'	0	'Process_7033.vsi'	'10'
80 uM H2O2	0.520264	'live'	0	'Process_7033.vsi'	'10'
80 uM H2O2	0.438337	'live'	0	'Process_7033.vsi'	'10'
80 uM H2O2	0.51535	'live'	0	'Process_7033.vsi'	'10'
80 uM H2O2	0.527574	'live'	0	'Process_7033.vsi'	'10'
80 uM H2O2	1.00704	'dead'	1	'Process_7033.vsi'	'10'
80 uM H2O2	0.992625	'dead'	1	'Process_7033.vsi'	'10'
80 uM H2O2	0.992997	'dead'	1	'Process_7033.vsi'	'10'
80 uM H2O2	0.416298	'live'	0	'Process_7033.vsi'	'10'
80 uM H2O2	0.41079	'live'	0	'Process_7033.vsi'	'10'
80 uM H2O2	0.52362	'live'	0	'Process_7033.vsi'	'10'
80 uM H2O2	0.931794	'dead'	1	'Process_7033.vsi'	'10'
80 uM H2O2	0.864353	'dead'	1	'Process_7033.vsi'	'10'
80 uM H2O2	1.02169	'dead'	1	'Process_7033.vsi'	'10'
80 uM H2O2	0.962243	'dead'	1	'Process_7033.vsi'	'10'
80 uM H2O2	0.494142	'live'	0	'Process_7033.vsi'	'10'
80 uM H2O2	1.01129	'dead'	1	'Process_7033.vsi'	'10'
80 uM H2O2	0.445332	'live'	0	'Process_7033.vsi'	'10'
80 uM H2O2	0.482399	'live'	0	'Process_7033.vsi'	'10'
80 uM H2O2	0.419631	'live'	0	'Process_7033.vsi'	'10'
80 uM H2O2	1.00416	'dead'	1	'Process_7033.vsi'	'10'
80 uM H2O2	0.997407	'dead'	1	'Process_7033.vsi'	'10'
80 uM H2O2	1.03646	'dead'	1	'Process_7033.vsi'	'10'
80 uM H2O2	0.897714	'dead'	1	'Process_7033.vsi'	'10'
80 uM H2O2	0.495372	'live'	0	'Process_7033.vsi'	'10'
80 uM H2O2	0.435498	'live'	0	'Process_7033.vsi'	'10'
80 uM H2O2	0.95324	'dead'	1	'Process_7033.vsi'	'10'
80 uM H2O2	0.452011	'live'	0	'Process_7033.vsi'	'10'
80 uM H2O2	0.963861	'dead'	1	'Process_7033.vsi'	'10'
80 uM H2O2	1.02477	'dead'	1	'Process_7033.vsi'	'10'
80 uM H2O2	0.455844	'live'	0	'Process_7033.vsi'	'10'
80 uM H2O2	0.996775	'dead'	1	'Process_7033.vsi'	'10'
80 uM H2O2	0.518688	'live'	0	'Process_7033.vsi'	'10'
80 uM H2O2	0.498858	'live'	0	'Process_7033.vsi'	'10'
80 uM H2O2	0.999233	'dead'	1	'Process_7033.vsi'	'10'
80 uM H2O2	0.524695	'live'	0	'Process_7033.vsi'	'10'
80 uM H2O2	0.464881	'live'	0	'Process_7033.vsi'	'10'
80 uM H2O2	1.00987	'dead'	1	'Process_7033.vsi'	'10'
80 uM H2O2	0.958542	'dead'	1	'Process_7033.vsi'	'10'
80 uM H2O2	0.534139	'live'	0	'Process_7033.vsi'	'10'
80 uM H2O2	0.481328	'live'	0	'Process_7033.vsi'	'10'
80 uM H2O2	0.437527	'live'	0	'Process_7033.vsi'	'10'
80 uM H2O2	1.02982	'dead'	1	'Process_7033.vsi'	'10'
80 uM H2O2	0.363799	'live'	0	'Process_7033.vsi'	'10'
80 uM H2O2	0.977412	'dead'	1	'Process_7033.vsi'	'10'
80 uM H2O2	1.0344	'dead'	1	'Process_7033.vsi'	'10'
80 uM H2O2	0.323418	'live'	0	'Process_7033.vsi'	'10'
80 uM H2O2	1.00366	'dead'	1	'Process_7033.vsi'	'10'
80 uM H2O2	0.501427	'live'	0	'Process_7033.vsi'	'10'
80 uM H2O2	0.979071	'dead'	1	'Process_7033.vsi'	'10'
80 uM H2O2	0.491028	'live'	0	'Process_7033.vsi'	'10'
80 uM H2O2	0.826739	'dead'	1	'Process_7033.vsi'	'10'
80 uM H2O2	0.955427	'dead'	1	'Process_7033.vsi'	'10'
80 uM H2O2	0.974739	'dead'	1	'Process_7033.vsi'	'10'
80 uM H2O2	1.02252	'dead'	1	'Process_7033.vsi'	'10'
80 uM H2O2	0.486794	'live'	0	'Process_7033.vsi'	'10'
80 uM H2O2	0.38853	'live'	0	'Process_7033.vsi'	'10'
80 uM H2O2	1.02163	'dead'	1	'Process_7033.vsi'	'10'
80 uM H2O2	0.352175	'live'	0	'Process_7033.vsi'	'10'
80 uM H2O2	0.516833	'live'	0	'Process_7033.vsi'	'10'
80 uM H2O2	0.992452	'dead'	1	'Process_7033.vsi'	'10'
80 uM H2O2	0.97684	'dead'	1	'Process_7033.vsi'	'10'
80 uM H2O2	0.465244	'live'	0	'Process_7033.vsi'	'10'
80 uM H2O2	0.456959	'live'	0	'Process_7033.vsi'	'10'
80 uM H2O2	0.364189	'live'	0	'Process_7033.vsi'	'10'
80 uM H2O2	0.527724	'live'	0	'Process_7033.vsi'	'10'
80 uM H2O2	0.657803	'live'	0	'Process_7033.vsi'	'10'
80 uM H2O2	0.971014	'dead'	1	'Process_7033.vsi'	'10'
80 uM H2O2	1.00922	'dead'	1	'Process_7033.vsi'	'10'
80 uM H2O2	0.991751	'dead'	1	'Process_7033.vsi'	'10'
80 uM H2O2	0.942493	'dead'	1	'Process_7033.vsi'	'10'
80 uM H2O2	0.989388	'dead'	1	'Process_7033.vsi'	'10'
80 uM H2O2	1.02857	'dead'	1	'Process_7033.vsi'	'10'
80 uM H2O2	0.992786	'dead'	1	'Process_7033.vsi'	'10'
80 uM H2O2	0.98378	'dead'	1	'Process_7033.vsi'	'10'
80 uM H2O2	0.440502	'live'	0	'Process_7033.vsi'	'10'
80 uM H2O2	1.00603	'dead'	1	'Process_7033.vsi'	'10'
80 uM H2O2	1.01373	'dead'	1	'Process_7033.vsi'	'10'
80 uM H2O2	0.512289	'live'	0	'Process_7033.vsi'	'10'
80 uM H2O2	0.451976	'live'	0	'Process_7033.vsi'	'10'
80 uM H2O2	0.998655	'dead'	1	'Process_7033.vsi'	'10'
80 uM H2O2	0.379708	'live'	0	'Process_7033.vsi'	'10'
80 uM H2O2	0.41185	'live'	0	'Process_7033.vsi'	'10'
80 uM H2O2	0.483371	'live'	0	'Process_7033.vsi'	'10'
80 uM H2O2	0.357924	'live'	0	'Process_7033.vsi'	'10'
80 uM H2O2	0.422861	'live'	0	'Process_7033.vsi'	'10'
80 uM H2O2	0.521291	'live'	0	'Process_7033.vsi'	'10'
80 uM H2O2	0.910005	'dead'	1	'Process_7033.vsi'	'10'
80 uM H2O2	0.366306	'live'	0	'Process_7033.vsi'	'10'
80 uM H2O2	0.532285	'live'	0	'Process_7033.vsi'	'10'
80 uM H2O2	0.537658	'live'	0	'Process_7033.vsi'	'10'
80 uM H2O2	0.556124	'live'	0	'Process_7033.vsi'	'10'
80 uM H2O2	0.430485	'live'	0	'Process_7033.vsi'	'10'
80 uM H2O2	1.01738	'dead'	1	'Process_7033.vsi'	'10'
80 uM H2O2	0.530045	'live'	0	'Process_7033.vsi'	'10'
80 uM H2O2	0.40828	'live'	0	'Process_7033.vsi'	'10'
80 uM H2O2	0.364652	'live'	0	'Process_7033.vsi'	'10'
80 uM H2O2	0.448607	'live'	0	'Process_7033.vsi'	'10'
80 uM H2O2	0.447347	'live'	0	'Process_7033.vsi'	'10'
80 uM H2O2	0.458799	'live'	0	'Process_7033.vsi'	'10'
80 uM H2O2	0.36421	'live'	0	'Process_7033.vsi'	'10'
80 uM H2O2	0.395604	'live'	0	'Process_7033.vsi'	'10'
80 uM H2O2	0.472462	'live'	0	'Process_7033.vsi'	'10'
80 uM H2O2	1.01644	'dead'	1	'Process_7033.vsi'	'10'
80 uM H2O2	0.983308	'dead'	1	'Process_7033.vsi'	'10'
80 uM H2O2	1.00629	'dead'	1	'Process_7033.vsi'	'10'
80 uM H2O2	0.506597	'live'	0	'Process_7033.vsi'	'10'
80 uM H2O2	0.326671	'live'	0	'Process_7033.vsi'	'10'
80 uM H2O2	0.454086	'live'	0	'Process_7033.vsi'	'10'
80 uM H2O2	0.410829	'live'	0	'Process_7033.vsi'	'10'
80 uM H2O2	0.477366	'live'	0	'Process_7033.vsi'	'10'
80 uM H2O2	0.429857	'live'	0	'Process_7033.vsi'	'10'
80 uM H2O2	0.971212	'dead'	1	'Process_7033.vsi'	'10'
80 uM H2O2	0.475267	'live'	0	'Process_7033.vsi'	'10'
80 uM H2O2	0.978279	'dead'	1	'Process_7033.vsi'	'10'
80 uM H2O2	0.509877	'dead'	1	'Process_7033.vsi'	'10'
80 uM H2O2	0.430705	'live'	0	'file1'	'11'
80 uM H2O2	0.454381	'live'	0	'file1'	'11'
80 uM H2O2	0.957589	'live'	0	'file1'	'11'
80 uM H2O2	0.971728	'dead'	1	'file1'	'11'
80 uM H2O2	0.401821	'live'	0	'file1'	'11'
80 uM H2O2	0.43471	'live'	0	'file1'	'11'
80 uM H2O2	0.994491	'dead'	1	'file1'	'11'
80 uM H2O2	0.486909	'live'	0	'file1'	'11'
80 uM H2O2	0.473459	'live'	0	'file1'	'11'
80 uM H2O2	0.399827	'live'	0	'file1'	'11'
80 uM H2O2	0.969061	'dead'	1	'file1'	'11'
80 uM H2O2	0.507348	'live'	0	'file1'	'11'
80 uM H2O2	0.990656	'dead'	1	'file1'	'11'
80 uM H2O2	0.966936	'dead'	1	'file1'	'11'
80 uM H2O2	0.408758	'live'	0	'file1'	'11'
80 uM H2O2	0.974573	'dead'	1	'file1'	'11'
80 uM H2O2	0.411082	'live'	0	'file1'	'11'
80 uM H2O2	0.428398	'live'	0	'file1'	'11'
80 uM H2O2	0.930641	'dead'	1	'file1'	'11'
80 uM H2O2	0.444313	'live'	0	'file1'	'11'
80 uM H2O2	0.478726	'live'	0	'file1'	'11'
80 uM H2O2	0.96829	'dead'	1	'file1'	'11'
80 uM H2O2	0.36146	'live'	0	'file1'	'11'
80 uM H2O2	0.499314	'live'	0	'file1'	'11'
80 uM H2O2	0.963844	'dead'	1	'file1'	'11'
80 uM H2O2	0.37175	'live'	0	'file1'	'11'
80 uM H2O2	0.379177	'live'	0	'file1'	'11'
80 uM H2O2	0.400403	'live'	0	'file1'	'11'
80 uM H2O2	0.490884	'live'	0	'file1'	'11'
80 uM H2O2	0.951024	'dead'	1	'file1'	'11'
80 uM H2O2	0.976736	'dead'	1	'file1'	'11'
80 uM H2O2	1.00789	'dead'	1	'file1'	'11'
80 uM H2O2	0.490581	'live'	0	'file1'	'11'
80 uM H2O2	0.971874	'dead'	1	'file1'	'11'
80 uM H2O2	0.983316	'dead'	1	'file1'	'11'
80 uM H2O2	0.95458	'dead'	1	'file1'	'11'
80 uM H2O2	0.974733	'dead'	1	'file1'	'11'
80 uM H2O2	0.904982	'dead'	1	'file1'	'11'
80 uM H2O2	0.492455	'live'	0	'file1'	'11'
80 uM H2O2	0.26891	'live'	0	'file1'	'11'
80 uM H2O2	0.389335	'live'	0	'file1'	'11'
80 uM H2O2	0.981607	'dead'	1	'file1'	'11'
80 uM H2O2	0.355687	'live'	0	'file1'	'11'
80 uM H2O2	0.499167	'live'	0	'file1'	'11'
80 uM H2O2	0.987913	'dead'	1	'file1'	'11'
80 uM H2O2	1.00832	'dead'	1	'file1'	'11'
80 uM H2O2	0.500526	'live'	0	'file1'	'11'
80 uM H2O2	0.478266	'live'	0	'file1'	'11'
80 uM H2O2	0.514101	'live'	0	'file1'	'11'
80 uM H2O2	0.467243	'live'	0	'file1'	'11'
80 uM H2O2	0.478472	'live'	0	'file1'	'11'
80 uM H2O2	0.444591	'live'	0	'file1'	'11'
80 uM H2O2	0.419644	'live'	0	'file1'	'11'
80 uM H2O2	0.982503	'dead'	1	'file1'	'11'
80 uM H2O2	0.979767	'dead'	1	'file1'	'11'
80 uM H2O2	0.420613	'live'	0	'file1'	'11'
80 uM H2O2	1.01897	'dead'	1	'file1'	'11'
80 uM H2O2	0.485571	'live'	0	'file1'	'11'
80 uM H2O2	0.986852	'dead'	1	'file1'	'11'
80 uM H2O2	0.967728	'dead'	1	'file1'	'11'
80 uM H2O2	0.996037	'dead'	1	'file1'	'11'
80 uM H2O2	0.990304	'dead'	1	'file1'	'11'
80 uM H2O2	0.985101	'dead'	1	'file1'	'11'
80 uM H2O2	0.390138	'live'	0	'file1'	'11'
80 uM H2O2	0.376133	'live'	0	'file1'	'11'
80 uM H2O2	0.460495	'live'	0	'file1'	'11'
80 uM H2O2	0.431721	'live'	0	'file1'	'11'
80 uM H2O2	1.00397	'dead'	1	'file1'	'11'
80 uM H2O2	1.01617	'dead'	1	'file1'	'11'
80 uM H2O2	0.992981	'dead'	1	'file1'	'11'
80 uM H2O2	0.424359	'live'	0	'file1'	'11'
80 uM H2O2	0.434995	'live'	0	'file1'	'11'
80 uM H2O2	0.456964	'live'	0	'file1'	'11'
80 uM H2O2	0.420864	'live'	0	'file1'	'11'
80 uM H2O2	0.445083	'live'	0	'file1'	'11'
80 uM H2O2	0.469589	'live'	0	'file1'	'11'
80 uM H2O2	0.940102	'dead'	1	'file1'	'11'
80 uM H2O2	0.977071	'dead'	1	'file1'	'11'
80 uM H2O2	1.00352	'dead'	1	'file1'	'11'
80 uM H2O2	0.378304	'live'	0	'file1'	'11'
80 uM H2O2	0.458557	'live'	0	'file1'	'11'
80 uM H2O2	0.516444	'live'	0	'file1'	'11'
80 uM H2O2	0.955969	'dead'	1	'file1'	'11'
80 uM H2O2	0.453346	'live'	0	'file1'	'11'
80 uM H2O2	1.01343	'dead'	1	'Process_7035.vsi'	'12'
80 uM H2O2	0.995267	'dead'	1	'Process_7035.vsi'	'12'
80 uM H2O2	0.994203	'dead'	1	'Process_7035.vsi'	'12'
80 uM H2O2	0.981635	'dead'	1	'Process_7035.vsi'	'12'
80 uM H2O2	0.45942	'live'	0	'Process_7035.vsi'	'12'
80 uM H2O2	0.995951	'dead'	1	'Process_7035.vsi'	'12'
80 uM H2O2	1.02332	'dead'	1	'Process_7035.vsi'	'12'
80 uM H2O2	0.538006	'live'	0	'Process_7035.vsi'	'12'
80 uM H2O2	0.981542	'dead'	1	'Process_7035.vsi'	'12'
80 uM H2O2	0.987837	'dead'	1	'Process_7035.vsi'	'12'
80 uM H2O2	0.478763	'live'	0	'Process_7035.vsi'	'12'
80 uM H2O2	0.534125	'live'	0	'Process_7035.vsi'	'12'
80 uM H2O2	0.502852	'live'	0	'Process_7035.vsi'	'12'
80 uM H2O2	0.488216	'live'	0	'Process_7035.vsi'	'12'
80 uM H2O2	0.976836	'dead'	1	'Process_7035.vsi'	'12'
80 uM H2O2	1.00277	'dead'	1	'Process_7035.vsi'	'12'
80 uM H2O2	1.00335	'dead'	1	'Process_7035.vsi'	'12'
80 uM H2O2	0.382568	'live'	0	'Process_7035.vsi'	'12'
80 uM H2O2	0.973517	'dead'	1	'Process_7035.vsi'	'12'
80 uM H2O2	1.01997	'dead'	1	'Process_7035.vsi'	'12'
80 uM H2O2	0.420185	'live'	0	'Process_7035.vsi'	'12'
80 uM H2O2	0.596891	'live'	0	'Process_7035.vsi'	'12'
80 uM H2O2	0.472958	'live'	0	'Process_7035.vsi'	'12'
80 uM H2O2	0.477313	'live'	0	'Process_7035.vsi'	'12'
80 uM H2O2	1.01569	'dead'	1	'Process_7035.vsi'	'12'
80 uM H2O2	0.453671	'live'	0	'Process_7035.vsi'	'12'
80 uM H2O2	1.0183	'dead'	1	'Process_7035.vsi'	'12'
80 uM H2O2	1.01862	'dead'	1	'Process_7035.vsi'	'12'
80 uM H2O2	0.917363	'dead'	1	'Process_7035.vsi'	'12'
80 uM H2O2	1.00307	'dead'	1	'Process_7035.vsi'	'12'
80 uM H2O2	0.961878	'dead'	1	'Process_7035.vsi'	'12'
80 uM H2O2	0.478822	'live'	0	'Process_7035.vsi'	'12'
80 uM H2O2	0.993227	'dead'	1	'Process_7035.vsi'	'12'
80 uM H2O2	1.01459	'dead'	1	'Process_7035.vsi'	'12'
80 uM H2O2	0.396506	'live'	0	'Process_7035.vsi'	'12'
80 uM H2O2	0.405694	'live'	0	'Process_7035.vsi'	'12'
80 uM H2O2	1.01552	'dead'	1	'Process_7035.vsi'	'12'
80 uM H2O2	0.997725	'dead'	1	'Process_7035.vsi'	'12'
80 uM H2O2	1.03342	'dead'	1	'Process_7035.vsi'	'12'
80 uM H2O2	0.48945	'live'	0	'Process_7035.vsi'	'12'
80 uM H2O2	0.512523	'live'	0	'Process_7035.vsi'	'12'
80 uM H2O2	0.953114	'dead'	1	'Process_7035.vsi'	'12'
