# Supplementary material for: Light-dependent single-cell heterogeneity in the chloroplast redox state regulates cell fate in a marine diatom
Source: eLife. 2019 Jun 24;8:e47732. doi: 10.7554/eLife.47732 (PMC6682412; doi:10.7554/eLife.47732)
Supplement: Figure 5—source data 1. [file elife-47732-fig5-data1.xlsx]

## Sheet: Sheet1
Average of %Syt+
h2o2 retreat	exp num	dT treat to sort (ctrl="-")	sort_population				SEM			sort_population				Count of %Syt+			sort_population				StdDev of %Syt+			sort_population
			control	"reduced"	"oxidized"		h2o2 retreat	exp num	dT treat to sort (ctrl="-")	roGFP+	red	ox		h2o2 retreat	exp num	dT treat to sort (ctrl="-")	roGFP+	red	ox		h2o2 retreat	exp num	dT treat to sort (ctrl="-")	roGFP+	red	ox
0 µM	exp 1	-	0.0151636				0	1	ctrl	0.00147594	#DIV/0!	#DIV/0!		0	1	ctrl	6				0	1	ctrl	0.0036153
		30		0.0146777	0.00947358				30	#DIV/0!	0.00199197	0.00164933				30		4	4				30		0.00398394	0.00329865
		100		0.013409	0.0150785				100	#DIV/0!	0.000836322	0.00259498				100		6	5				100		0.00204856	0.00580256
	exp 2	-	0.0128608					2	ctrl	0.00198186	#DIV/0!	#DIV/0!			2	ctrl	6					2	ctrl	0.00485456
		30		0.0101361	0.0102627				30	#DIV/0!	0.00144235	0.000953766				30		6	6				30		0.00353302	0.00233624
		100		0.00644782	0.0134801				100	#DIV/0!	0.000685209	0.00326302				100		6	5				100		0.00167841	0.00729633
80 µM	exp 1	-	0.0405856				80	1	ctrl	0.00809849	#DIV/0!	#DIV/0!		80	1	ctrl	6				80	1	ctrl	0.0198372
		30		0.0474272	0.036732				30	#DIV/0!	0.0148371	0.0259539				30		4	4				30		0.0296742	0.0519079
		100		0.0174991	0.026796				100	#DIV/0!	0.000587407	0.0093955				100		6	5				100		0.00143885	0.021009
	exp 2	-	0.193657					2	ctrl	0.0625148	#DIV/0!	#DIV/0!			2	ctrl	6					2	ctrl	0.153129
		30		0.161804	0.223713				30	#DIV/0!	0.0375146	0.0759436				30		6	6				30		0.0918917	0.186023
		100		0.0409254	0.194028				100	#DIV/0!	0.00910369	0.0787807				100		6	5				100		0.0222994	0.176159
100 µM	exp 1	-	0.281499				100	1	ctrl	0.0466384	#DIV/0!	#DIV/0!		100	1	ctrl	6				100	1	ctrl	0.11424
		30		0.379057	0.206784				30	#DIV/0!	0.0898287	0.128862				30		4	4				30		0.179657	0.257725
		100		0.27952	0.667239				100	#DIV/0!	0.0593012	0.0965171				100		6	5				100		0.145258	0.215819
	exp 2	-	0.687154					2	ctrl	0.108467	#DIV/0!	#DIV/0!			2	ctrl	6					2	ctrl	0.265688
		30		0.485859	0.628384				30	#DIV/0!	0.0888558	0.0896718				30		6	6				30		0.217651	0.21965
		100		0.59984	0.577744				100	#DIV/0!	0.052915	0.117714				100		6	5				100		0.129615	0.263217
