# Supplementary material for: Light-dependent single-cell heterogeneity in the chloroplast redox state regulates cell fate in a marine diatom
Source: eLife. 2019 Jun 24;8:e47732. doi: 10.7554/eLife.47732 (PMC6682412; doi:10.7554/eLife.47732)
Supplement: Figure 6—source data 1. [file elife-47732-fig6-data1.xlsx]

## Sheet: Sheet1
Average of G1 freq.
exp num.	repeat ID	subpopulation
		control	reduced	oxidized
1	1	0.788	0.619	0.807
	2	0.788	0.73	0.922
	3	0.745	0.752	0.902
2	1	0.774	0.632	0.827
	2	0.757	0.719	0.884
	3	0.758	0.669	0.869
