# Supplementary material for: Light-dependent single-cell heterogeneity in the chloroplast redox state regulates cell fate in a marine diatom
Source: eLife. 2019 Jun 24;8:e47732. doi: 10.7554/eLife.47732 (PMC6682412; doi:10.7554/eLife.47732)
Supplement: Figure 7—source data 1. [file elife-47732-fig7-data1.xlsx]

## Sheet: Sheet1
file	WELL ID	strain	H2O2 treatment	dark/light	triplet ID	H2O2 treat time	dark treat time	$BTIM	dT dark	dT h2o2	dT dark triplet	dT h2o2 triplet	Cells/Singlets/Chl+/roGFP+ | Count	Cells/Singlets/Chl+/roGFP+ | Mean (roGFP OxD)	Cells/Singlets/Chl+/roGFP+ | Median (roGFP OxD)	Cells/Singlets/Chl+/roGFP+ | CV (roGFP OxD)	Cells/Singlets/Chl+/roGFP+ | SD (roGFP OxD)	Cells/Singlets/Chl+/roGFP+ | SD (roGFP10000)	Cells/Singlets/Chl+/roGFP+ | SD (roGFP expression)	Cells/Singlets/Chl+/roGFP+ | SD (PE-Cy5-A)	Cells/Singlets/Chl+/roGFP+ | SD (Alexa 430-A)	Cells/Singlets/Chl+/roGFP+ | SD (FITC-A)	Cells/Singlets/Chl+/roGFP+ | Median (roGFP10000)	Cells/Singlets/Chl+/roGFP+ | Median (roGFP expression)	Cells/Singlets/Chl+/roGFP+ | Median (PE-Cy5-A)	Cells/Singlets/Chl+/roGFP+ | Median (FITC-A)	Cells/Singlets/Chl+/roGFP+ | Median (Alexa 430-A)	Cells/Singlets/Chl+/roGFP+ | Mean (roGFP10000)	Cells/Singlets/Chl+/roGFP+ | Mean (roGFP expression)	Cells/Singlets/Chl+/roGFP+ | Mean (PE-Cy5-A)	Cells/Singlets/Chl+/roGFP+ | Mean (FITC-A)	Cells/Singlets/Chl+/roGFP+ | Mean (Alexa 430-A)	Cells/Singlets/Chl+/roGFP+ | CV (roGFP10000)	Cells/Singlets/Chl+/roGFP+ | CV (roGFP expression)	Cells/Singlets/Chl+/roGFP+ | CV (PE-Cy5-A)	Cells/Singlets/Chl+/roGFP+ | CV (FITC-A)	Cells/Singlets/Chl+/roGFP+ | CV (Alexa 430-A)	Cells/Singlets/Chl+ | Count	Cells/Singlets/Chl+ | Mean (PE-Cy5-A)	Cells/Singlets/Chl+ | Median (PE-Cy5-A)	Cells/Singlets/Chl+ | CV (PE-Cy5-A)	Cells/Singlets/Chl+ | SD (PE-Cy5-A)	Cells/Singlets/Chl+ | Mean (FITC-A)	Cells/Singlets/Chl+ | Mean (Alexa 430-A)
Specimen_002_D1_D01_019.fcs	D01	chl	ctrl	dark	1	10:45:00	11:00:00	00:01:25	61.4167	76.4167	61.8444	76.8444	9938	47.8	48.3	36	17.2	3218	24537	2480	6034	5991	11245	12298	5114	10530	11936	11588	18875	5745	11961	13257	27.8	130	43.2	50.1	45.5	10006	5732	5103	43.5	2493	11896	13185
Specimen_002_D3_D03_020.fcs	D03	chl	ctrl	dark	2	10:45:00	11:00:00	00:01:51	61.85	76.85	61.8444	76.8444	9943	47.8	48.4	36.3	17.4	3329	25341	2568	5896	5951	11262	12216	5082	10459	11854	11607	18425	5720	11835	13102	28.7	138	44.9	50.3	45	10009	5708	5071	45	2566	11762	13024
Specimen_002_D5_D05_021.fcs	D05	chl	ctrl	dark	3	10:45:00	11:00:00	00:02:16	62.2667	77.2667	61.8444	76.8444	9939	47.7	48.2	35.8	17.1	3227	22692	2466	5781	5735	11228	12133	5158	10435	11800	11568	18108	5744	11781	13038	27.9	125	42.9	48.7	44.3	9999	5734	5147	43	2466	11716	12969
Specimen_002_D7_D07_022.fcs	D07	chl	5	dark	1	10:45:00	11:00:00	00:02:42	62.7	77.7	63.1056	78.1056	9941	52.4	53.6	33.7	17.6	3503	22066	2400	5904	5512	12228	12216	5082	10019	12325	12479	18019	5670	11358	13516	28.1	122	42.3	48.5	43.7	10019	5656	5071	42.4	2399	11276	13421
Specimen_002_D9_D09_023.fcs	D09	chl	5	dark	2	10:45:00	11:00:00	00:03:06	63.1	78.1	63.1056	78.1056	9950	52.2	53.4	34	17.7	3505	22148	2408	5777	5544	12185	12093	5093	9974	12268	12453	17895	5680	11362	13467	28.1	124	42.4	48.8	42.9	10039	5666	5071	42.5	2408	11268	13360
Specimen_002_D11_D11_024.fcs	D11	chl	5	dark	3	10:45:00	11:00:00	00:03:31	63.5167	78.5167	63.1056	78.1056	9948	52.5	53.6	33.7	17.7	3530	21647	2398	5959	5531	12211	12257	5093	10041	12467	12510	18272	5678	11432	13634	28.2	118	42.2	48.4	43.7	10021	5663	5082	42.3	2397	11355	13545
Specimen_002_E1_E01_025.fcs	E01	chl	10	dark	1	10:46:00	11:00:00	00:03:56	63.9333	77.9333	64.3722	78.3722	9955	60.8	62.7	29.4	17.9	3961	25104	2504	6620	5549	14091	12465	5103	9385	13327	14285	18920	5717	10832	14707	27.7	133	43.8	51.2	45	10030	5706	5093	44.1	2517	10767	14621
Specimen_002_E3_E03_026.fcs	E03	chl	10	dark	2	10:46:00	11:00:00	00:04:22	64.3667	78.3667	64.3722	78.3722	9949	60	61.8	29.8	17.9	3944	25479	2434	6448	5608	13903	12174	5093	9385	13114	14111	18512	5681	10780	14420	27.9	138	42.9	52	44.7	10027	5664	5082	43	2434	10703	14319
Specimen_002_E5_E05_027.fcs	E05	chl	10	dark	3	10:46:00	11:00:00	00:04:49	64.8167	78.8167	64.3722	78.3722	9935	60	61.9	29.8	17.9	3923	24782	2429	6333	5499	13920	12174	5093	9385	13083	14125	18267	5670	10736	14384	27.8	136	42.8	51.2	44	10012	5658	5082	42.9	2428	10660	14285
Specimen_002_E7_E07_028.fcs	E07	chl	30	dark	1	10:54:00	11:00:00	00:05:14	65.2333	71.2333	65.6611	71.6611	9945	85	88.3	17.9	15.2	4790	22566	2439	7884	4143	21584	11931	4852	7496	16079	21182	17850	5351	8579	17610	22.6	126	45.6	48.3	44.8	10031	5336	4841	45.7	2438	8511	17473
Specimen_002_E9_E09_029.fcs	E09	chl	30	dark	2	10:54:00	11:00:00	00:05:40	65.6667	71.6667	65.6611	71.6611	9947	85.4	88.8	17.8	15.2	4824	18807	2225	7219	3938	21747	11342	4781	7253	15672	21334	16342	5175	8242	16999	22.6	115	43	47.8	42.5	10033	5162	4761	43.1	2222	8177	16866
Specimen_002_E11_E11_030.fcs	E11	chl	30	dark	3	10:54:00	11:00:00	00:06:05	66.0833	72.0833	65.6611	71.6611	9953	85.6	88.8	17.5	15	4759	18424	2173	7075	3802	21755	11152	4701	7189	15563	21371	15956	5132	8143	16876	22.3	115	42.3	46.7	41.9	10037	5122	4692	42.8	2194	8097	16770
Specimen_002_F1_F01_031.fcs	F01	chl	50	dark	1	10:55:00	11:00:00	00:06:31	66.5167	71.5167	66.9333	71.9333	9949	98.1	99.8	9.38	9.2	3542	19694	1931	8177	3182	26652	11613	4211	6631	17613	26232	16586	4638	7362	19213	13.5	119	41.6	43.2	42.6	10042	4637	4202	42.6	1976	7314	19079
Specimen_002_F3_F03_032.fcs	F03	chl	50	dark	2	10:55:00	11:00:00	00:06:56	66.9333	71.9333	66.9333	71.9333	10001	98.2	99.9	9.67	9.5	3614	23521	1995	8737	3421	26686	11731	4246	6645	17696	26294	17455	4724	7487	19573	13.7	135	42.2	45.7	44.6	10095	4715	4246	42.3	1994	7423	19407
Specimen_002_F5_F05_033.fcs	F05	chl	50	dark	3	10:55:00	11:00:00	00:07:21	67.35	72.35	66.9333	71.9333	9949	98.2	100	9.88	9.7	3686	19360	1923	8154	3187	26780	11692	4228	6602	17613	26304	16573	4662	7365	19236	14	117	41.2	43.3	42.4	10048	4658	4219	42.1	1963	7314	19087
Specimen_002_F7_F07_034.fcs	F07	chl	80	dark	1	10:56:00	11:00:00	00:07:46	67.7667	71.7667	68.1833	72.1833	10038	101	101	5.49	5.53	2570	19426	1947	8371	2946	27224	11810	4623	6559	17988	27250	16725	5037	7226	19771	9.43	116	38.6	40.8	42.3	10127	5033	4614	39.9	2007	7182	19645
Specimen_002_F9_F09_035.fcs	F09	chl	80	dark	2	10:56:00	11:00:00	00:08:11	68.1833	72.1833	68.1833	72.1833	9968	101	101	5.68	5.72	2617	21747	1984	8714	3087	27395	11692	4633	6516	17862	27377	17027	5035	7236	19888	9.56	128	39.4	42.7	43.8	10043	5024	4623	39.5	1984	7186	19752
Specimen_002_F11_F11_036.fcs	F11	chl	80	dark	3	10:56:00	11:00:00	00:08:36	68.6	72.6	68.1833	72.1833	9961	101	101	5.59	5.65	2620	21130	2028	8929	3132	27472	11731	4623	6502	17946	27457	17226	5053	7243	19963	9.54	123	40.1	43.2	44.7	10040	5042	4614	40.2	2027	7191	19818
Specimen_003_A2_A02_037.fcs	A02	wt	ctrl	dark	1	10:41:00	11:00:00	00:09:42	69.7	88.7			1	89	89	n/a	n/a	n/a	n/a	n/a	n/a	n/a	21858	538	4537	1567	3420	21858	538	4537	1567	3420	n/a	n/a	n/a	n/a	n/a	9977	5686	5451	26.3	1494	195	476
Specimen_003_A4_A04_038.fcs	A04	wt	ctrl	dark	2	10:41:00	11:00:00	00:10:06	70.1	89.1			2	118	107	13.9	16.5	3160	3122	200	1224	2190	30522	1540	4254	1310	11719	32757	3748	4396	2858	12585	9.65	83.3	4.55	76.6	9.73	9976	5697	5474	26.2	1491	195	482
Specimen_003_A6_A06_039.fcs	A06	wt	ctrl	dark	3	10:41:00	11:00:00	00:10:31	70.5167	89.5167			1	130	130	n/a	n/a	n/a	n/a	n/a	n/a	n/a	34991	20260	4614	4997	40540	34991	20260	4614	4997	40540	n/a	n/a	n/a	n/a	n/a	9959	5675	5462	25.4	1442	193	482
Specimen_003_A8_A08_040.fcs	A08	wt	5	dark	1	10:41:00	11:00:00	00:10:55	70.9167	89.9167			0	n/a	n/a	n/a	n/a	n/a	n/a	n/a	n/a	n/a	n/a	n/a	n/a	n/a	n/a	n/a	n/a	n/a	n/a	n/a	n/a	n/a	n/a	n/a	n/a	9969	5684	5462	26.5	1507	194	479
Specimen_003_A10_A10_041.fcs	A10	wt	5	dark	2	10:41:00	11:00:00	00:11:20	71.3333	90.3333			0	n/a	n/a	n/a	n/a	n/a	n/a	n/a	n/a	n/a	n/a	n/a	n/a	n/a	n/a	n/a	n/a	n/a	n/a	n/a	n/a	n/a	n/a	n/a	n/a	9981	5651	5393	26.7	1506	194	472
Specimen_003_A12_A12_042.fcs	A12	wt	5	dark	3	10:41:00	11:00:00	00:11:46	71.7667	90.7667			2	128	126	2.35	3	0	481	2388	3367	159	34991	453	4509	980	4623	34991	793	6198	1092	7004	0	60.7	38.5	14.5	48.1	9984	5638	5404	26.4	1488	196	479
Specimen_003_B2_B02_043.fcs	B02	wt	10	dark	1	10:42:00	11:00:00	00:12:11	72.1833	90.1833			0	n/a	n/a	n/a	n/a	n/a	n/a	n/a	n/a	n/a	n/a	n/a	n/a	n/a	n/a	n/a	n/a	n/a	n/a	n/a	n/a	n/a	n/a	n/a	n/a	9980	5708	5509	26.1	1490	197	478
Specimen_003_B4_B04_044.fcs	B04	wt	10	dark	2	10:42:00	11:00:00	00:12:34	72.5667	90.5667			0	n/a	n/a	n/a	n/a	n/a	n/a	n/a	n/a	n/a	n/a	n/a	n/a	n/a	n/a	n/a	n/a	n/a	n/a	n/a	n/a	n/a	n/a	n/a	n/a	9967	5651	5416	26	1470	195	478
Specimen_003_B6_B06_045.fcs	B06	wt	10	dark	3	10:42:00	11:00:00	00:12:59	72.9833	90.9833			2	130	130	0	0	0	910	2146	6606	201	34991	567	5136	897	6294	34991	1211	6654	1039	10965	0	75.1	32.3	19.3	60.2	9977	5649	5439	25.8	1459	195	475
Specimen_003_B8_B08_046.fcs	B08	wt	30	dark	1	10:47:00	11:00:00	00:13:24	73.4	86.4			0	n/a	n/a	n/a	n/a	n/a	n/a	n/a	n/a	n/a	n/a	n/a	n/a	n/a	n/a	n/a	n/a	n/a	n/a	n/a	n/a	n/a	n/a	n/a	n/a	9221	5307	5060	29.8	1580	196	467
Specimen_003_B10_B10_047.fcs	B10	wt	30	dark	2	10:47:00	11:00:00	00:13:49	73.8167	86.8167			1	130	130	n/a	n/a	n/a	n/a	n/a	n/a	n/a	34991	481	4711	819	5874	34991	481	4711	819	5874	n/a	n/a	n/a	n/a	n/a	9580	5305	5082	29.7	1578	195	469
Specimen_003_B12_B12_048.fcs	B12	wt	30	dark	3	10:47:00	11:00:00	00:14:15	74.25	87.25			1	130	130	n/a	n/a	n/a	n/a	n/a	n/a	n/a	34991	1196	9259	1330	8973	34991	1196	9259	1330	8973	n/a	n/a	n/a	n/a	n/a	9886	5424	5235	29.2	1582	197	464
Specimen_003_C2_C02_049.fcs	C02	wt	50	dark	1	10:49:00	11:00:00	00:14:41	74.6833	85.6833			1	130	130	n/a	n/a	n/a	n/a	n/a	n/a	n/a	34991	1188	9054	1051	11299	34991	1188	9054	1051	11299	n/a	n/a	n/a	n/a	n/a	9971	4937	4701	28	1384	218	598
Specimen_003_C4_C04_050.fcs	C04	wt	50	dark	2	10:49:00	11:00:00	00:15:06	75.1	86.1			2	122	113	9.85	12	54.4	390	1571	4004	37.7	34915	393	1609	1006	3701	34953	669	2720	1032	6532	0.16	58.3	57.8	3.65	61.3	9891	5098	4852	26.9	1369	220	610
Specimen_003_C6_C06_051.fcs	C06	wt	50	dark	3	10:49:00	11:00:00	00:15:31	75.5167	86.5167			2	130	130	0	0	0	245	4474	413	273	34991	624	8392	875	7095	34991	797	11556	1068	7388	0	30.7	38.7	25.6	5.6	9967	5090	4862	26.7	1357	218	603
Specimen_003_C8_C08_052.fcs	C08	wt	80	dark	1	10:50:00	11:00:00	00:15:57	75.95	85.95			0	n/a	n/a	n/a	n/a	n/a	n/a	n/a	n/a	n/a	n/a	n/a	n/a	n/a	n/a	n/a	n/a	n/a	n/a	n/a	n/a	n/a	n/a	n/a	n/a	9981	5204	4986	26.5	1381	230	705
Specimen_003_C10_C10_053.fcs	C10	wt	80	dark	2	10:50:00	11:00:00	00:16:22	76.3667	86.3667			1	102	102	n/a	n/a	n/a	n/a	n/a	n/a	n/a	27754	779	29517	1674	4652	27754	779	29517	1674	4652	n/a	n/a	n/a	n/a	n/a	9986	5213	4997	26.7	1392	232	705
Specimen_003_C12_C12_054.fcs	C12	wt	80	dark	3	10:50:00	11:00:00	00:16:48	76.8	86.8			0	n/a	n/a	n/a	n/a	n/a	n/a	n/a	n/a	n/a	n/a	n/a	n/a	n/a	n/a	n/a	n/a	n/a	n/a	n/a	n/a	n/a	n/a	n/a	n/a	9975	5174	4944	27.2	1406	231	715
Specimen_004_D2_D02_055.fcs	D02	chl	ctrl	dark	1	10:45:00	11:00:00	00:18:11	78.1833	93.1833	78.6167	93.6167	9961	46.4	46.6	34.9	16.2	3045	25383	2487	5767	5940	10946	12465	5125	10650	11827	11297	18663	5729	12067	13053	27	136	43.4	49.2	44.2	10056	5712	5103	43.5	2486	11960	12941
Specimen_004_D4_D04_056.fcs	D04	chl	ctrl	dark	2	10:45:00	11:00:00	00:18:37	78.6167	93.6167	78.6167	93.6167	9936	46.8	46.7	34.8	16.3	3090	26290	2517	6097	6220	10972	12592	5114	10650	11963	11377	19512	5735	12217	13308	27.2	135	43.9	50.9	45.8	9998	5724	5103	43.9	2516	12146	13235
Specimen_004_D6_D06_057.fcs	D06	chl	ctrl	dark	3	10:45:00	11:00:00	00:19:03	79.05	94.05	78.6167	93.6167	9891	46.6	46.7	34.9	16.3	3034	22053	2398	5678	5792	10963	12720	5125	10723	11963	11340	18740	5712	12134	13176	26.8	118	42	47.7	43.1	9957	5699	5114	42.1	2397	12059	13098
Specimen_004_D8_D08_058.fcs	D08	chl	5	dark	1	10:45:00	11:00:00	00:19:29	79.4833	94.4833	79.9056	94.9056	9937	52.2	52.9	31.9	16.7	3310	22334	2436	6011	5637	12091	12340	5125	10110	12353	12392	18580	5710	11528	13668	26.7	120	42.7	48.9	44	10006	5696	5114	42.8	2436	11464	13590
Specimen_004_D10_D10_059.fcs	D10	chl	5	dark	2	10:45:00	11:00:00	00:19:54	79.9	94.9	79.9056	94.9056	9858	51.4	52.1	32.3	16.6	3257	20707	2343	5837	5660	11929	12635	5125	10248	12381	12233	18637	5690	11661	13629	26.6	111	41.2	48.5	42.8	9954	5676	5114	41.9	2378	11566	13519
Specimen_004_D12_D12_060.fcs	D12	chl	5	dark	3	10:45:00	11:00:00	00:20:20	80.3333	95.3333	79.9056	94.9056	9937	52.4	53.4	31.9	16.7	3323	25498	2516	6227	5992	12159	12677	5136	10202	12496	12445	19340	5734	11676	13860	26.7	132	43.9	51.3	44.9	10014	5724	5125	44.3	2538	11613	13782
Specimen_004_E2_E02_061.fcs	E02	chl	10	dark	1	10:46:00	11:00:00	00:20:44	80.7333	94.7333	81.1778	95.1778	10016	58.2	59.6	29.3	17.1	3675	21911	2451	6514	5558	13424	12465	5114	9599	13083	13666	19021	5726	11108	14471	26.9	115	42.8	50	45	10092	5714	5103	42.9	2451	11030	14372
Specimen_004_E4_E04_062.fcs	E04	chl	10	dark	2	10:46:00	11:00:00	00:21:11	81.1833	95.1833	81.1778	95.1778	9924	58.6	59.8	29.2	17.1	3717	25617	2432	6642	5728	13475	12550	5103	9577	13114	13753	19315	5693	11091	14523	27	133	42.7	51.6	45.7	10013	5684	5082	43.7	2481	11013	14417
Specimen_004_E6_E06_063.fcs	E06	chl	10	dark	3	10:46:00	11:00:00	00:21:37	81.6167	95.6167	81.1778	95.1778	9936	58.8	60.2	29.4	17.3	3782	28363	2517	6574	5844	13552	12423	5093	9513	13144	13811	19223	5679	11052	14479	27.4	148	44.3	52.9	45.4	10003	5670	5071	45.4	2572	10995	14403
Specimen_004_E8_E08_064.fcs	E08	chl	30	dark	1	10:54:00	11:00:00	00:22:03	82.05	88.05	82.4889	88.4889	9932	84.2	87	17.6	14.8	4666	23434	2568	8059	4370	21080	12216	4852	7629	16117	20842	18709	5413	8824	17805	22.4	125	47.4	49.5	45.3	10017	5398	4841	47.5	2564	8754	17666
Specimen_004_E10_E10_065.fcs	E10	chl	30	dark	2	10:54:00	11:00:00	00:22:30	82.5	88.5	82.4889	88.4889	9950	84.3	86.9	17.8	15	4768	19751	2258	7585	4046	21072	11771	4791	7496	15782	20905	17346	5208	8534	17299	22.8	114	43.3	47.4	43.8	10034	5196	4781	43.4	2255	8468	17166
Specimen_004_E12_E12_066.fcs	E12	chl	30	dark	3	10:54:00	11:00:00	00:22:55	82.9167	88.9167	82.4889	88.4889	9977	85.1	87.9	17.3	14.7	4707	18849	2189	7210	3860	21422	11692	4711	7414	15819	21176	16688	5110	8370	17177	22.2	113	42.8	46.1	42	10072	5102	4701	43.9	2241	8307	17043
Specimen_004_F2_F02_067.fcs	F02	chl	50	dark	1	10:55:00	11:00:00	00:23:22	83.3667	88.3667	83.7778	88.7778	9950	98.1	99.9	9.47	9.29	3606	22437	1984	8968	3484	26686	12216	4281	6777	18030	26220	18321	4725	7681	20018	13.8	122	42	45.4	44.8	10046	4717	4272	42	1980	7614	19840
Specimen_004_F4_F04_068.fcs	F04	chl	50	dark	2	10:55:00	11:00:00	00:23:46	83.7667	88.7667	83.7778	88.7778	9982	98.5	100	9.54	9.4	3638	19806	1995	8620	3296	26934	12052	4272	6703	17988	26465	17660	4734	7545	19863	13.7	112	42.1	43.7	43.4	10055	4731	4263	42.7	2018	7508	19756
Specimen_004_F6_F06_069.fcs	F06	chl	50	dark	3	10:55:00	11:00:00	00:24:12	84.2	89.2	83.7778	88.7778	9950	98.1	100	9.97	9.78	3737	20741	2008	8568	3340	26780	12216	4254	6777	17988	26251	17725	4717	7600	19821	14.2	117	42.6	44	43.2	10048	4708	4246	42.6	2005	7532	19642
Specimen_004_F8_F08_070.fcs	F08	chl	80	dark	1	10:56:00	11:00:00	00:24:38	84.6333	88.6333	85.0722	89.0722	10000	101	101	5.83	5.87	2638	21656	2007	9125	3189	27395	12257	4594	6660	18329	27397	18199	5047	7462	20527	9.63	119	39.8	42.7	44.5	10107	5032	4585	39.9	2005	7389	20326
Specimen_004_F10_F10_071.fcs	F10	chl	80	dark	2	10:56:00	11:00:00	00:25:04	85.0667	89.0667	85.0722	89.0722	9967	101	102	5.45	5.52	2595	21134	2004	8949	3172	27557	11890	4556	6559	18115	27543	17716	5009	7350	20307	9.42	119	40	43.2	44.1	10066	4994	4547	40.1	2003	7283	20122
Specimen_004_F12_F12_072.fcs	F12	chl	80	dark	3	10:56:00	11:00:00	00:25:31	85.5167	89.5167	85.0722	89.0722	9999	101	101	5.57	5.62	2609	24259	2064	9358	3310	27310	12174	4528	6645	18243	27337	18372	5012	7471	20497	9.54	132	41.2	44.3	45.7	10112	4997	4518	41.3	2063	7394	20283
Specimen_005_G1_G01_073.fcs	G01	chl	ctrl	dark	1	10:45:00	11:00:00	00:31:43	91.7167	106.717	93.4556	108.456	9919	25.9	25.6	39.3	10.2	1714	21822	2430	4974	6469	7878	12550	5169	12669	9974	8029	18881	5774	14155	11181	21.3	116	42.1	45.7	44.5	9987	5766	5158	42.6	2455	14089	11131
Specimen_005_G3_G03_074.fcs	G03	chl	ctrl	dark	2	10:45:00	11:00:00	00:34:06	94.1	109.1	93.4556	108.456	8827	15.9	14.4	64.6	10.3	1621	19663	2364	4565	7104	6580	8837	4472	11639	7579	6845	13676	4923	12586	8347	23.7	144	48	56.4	54.7	9003	4875	4435	48.6	2371	12366	8210
Specimen_005_G5_G05_075.fcs	G05	chl	ctrl	dark	3	10:45:00	11:00:00	00:34:33	94.55	109.55	93.4556	108.456	9955	12.5	12.3	58.1	7.28	1226	23275	2505	4547	7146	6349	11731	5093	13575	8658	6428	18184	5724	15323	9774	19.1	128	43.8	46.6	46.5	10036	5711	5082	43.8	2504	15206	9704
Specimen_006_G2_G02_076.fcs	G02	chl	5	dark	1	10:45:00	11:00:00	00:34:59	94.9833	109.983	95.4056	110.406	9990	13.9	13.6	55.1	7.66	1235	20645	2360	4476	6807	6494	11771	5093	13450	8794	6580	17805	5664	15064	9838	18.8	116	41.7	45.2	45.5	10080	5650	5082	41.8	2362	14936	9763
Specimen_006_G4_G04_077.fcs	G04	chl	5	dark	2	10:45:00	11:00:00	00:35:25	95.4167	110.417	95.4056	110.406	9927	13.2	12.7	61.5	8.11	1337	21759	2403	4495	6943	6392	11692	5136	13481	8658	6509	17890	5700	15170	9783	20.5	122	42.2	45.8	45.9	10022	5685	5125	42.2	2402	15033	9701
Specimen_006_G6_G06_078.fcs	G06	chl	5	dark	3	10:45:00	11:00:00	00:35:49	95.8167	110.817	95.4056	110.406	9934	12.6	12.2	61.2	7.72	1301	24328	2560	4639	7245	6349	11731	5082	13544	8639	6443	18339	5724	15343	9798	20.2	133	44.7	47.2	47.3	10026	5706	5060	44.8	2557	15209	9720
Specimen_007_G7_G07_079.fcs	G07	chl	10	dark	1	10:46:00	11:00:00	00:36:16	96.2667	110.267	96.7056	110.706	9935	15.5	14.7	57.9	8.98	1395	23749	2551	4858	7191	6614	12052	5060	13388	9014	6772	18831	5739	15206	10191	20.6	126	44.5	47.3	47.7	10018	5729	5039	44.8	2569	15098	10125
Specimen_007_G9_G09_080.fcs	G09	chl	10	dark	2	10:46:00	11:00:00	00:36:42	96.7	110.7	96.7056	110.706	9922	15.1	14.3	60.3	9.1	1411	24250	2437	4735	7136	6571	12052	5136	13450	8953	6729	18689	5741	15232	10129	21	130	42.4	46.8	46.8	9994	5729	5125	42.5	2435	15128	10066
Specimen_007_G11_G11_081.fcs	G11	chl	10	dark	3	10:46:00	11:00:00	00:37:09	97.15	111.15	96.7056	110.706	9932	15	14.2	60.7	9.13	1339	26134	2592	4855	7385	6554	12133	5136	13481	8993	6721	19099	5778	15345	10198	19.9	137	44.9	48.1	47.6	10013	5764	5125	44.9	2591	15228	10128
Specimen_008_G8_G08_082.fcs	G08	chl	30	dark	1	10:54:00	11:00:00	00:37:36	97.6	103.6	98.05	104.05	9954	45.8	43	50.8	23.2	5015	29789	2606	6938	6799	10356	13608	4955	11120	12496	11699	21327	5510	12846	13959	42.9	140	47.3	52.9	49.7	10038	5499	4955	47.3	2601	12744	13855
Specimen_008_G10_G10_083.fcs	G10	chl	30	dark	2	10:54:00	11:00:00	00:38:03	98.05	104.05	98.05	104.05	9947	45	42.6	50.9	22.9	4880	23467	2331	6375	6254	10288	13335	4924	11020	12156	11525	19724	5375	12572	13497	42.3	119	43.4	49.7	47.2	10032	5362	4913	43.4	2328	12471	13394
Specimen_008_G12_G12_084.fcs	G12	chl	30	dark	3	10:54:00	11:00:00	00:38:30	98.5	104.5	98.05	104.05	10013	44.4	41.5	51.7	22.9	4925	22514	2318	6168	6032	10117	13112	4903	11020	11936	11428	18999	5318	12437	13255	43.1	118	43.6	48.5	46.5	10105	5304	4882	43.6	2315	12330	13148
Specimen_009_H1_H01_085.fcs	H01	chl	50	dark	1	10:55:00	11:00:00	00:38:55	98.9167	103.917	99.35	104.35	9950	85.7	95	27.2	23.3	6349	23862	1949	8502	4812	24362	13425	3325	7697	17449	22268	19934	3949	9113	18971	28.5	120	49.4	52.8	44.8	10038	3948	3325	50.1	1977	9057	18841
Specimen_009_H3_H03_086.fcs	H03	chl	50	dark	2	10:55:00	11:00:00	00:39:21	99.35	104.35	99.35	104.35	9983	85.9	95	26.6	22.9	6296	24301	2016	8726	4944	24353	13608	3359	7714	17654	22325	20733	4011	9279	19306	28.2	117	50.3	53.3	45.2	10087	4011	3359	50.7	2034	9201	19134
Specimen_009_H5_H05_087.fcs	H05	chl	50	dark	3	10:55:00	11:00:00	00:39:47	99.7833	104.783	99.35	104.35	9950	84	94.8	29.2	24.5	6679	26067	2047	8919	5005	24250	13608	3400	7834	17449	21845	20696	4071	9385	19051	30.6	126	50.3	53.3	46.8	10048	4065	3400	50.3	2044	9307	18893
Specimen_010_H2_H02_088.fcs	H02	chl	80	dark	1	10:56:00	11:00:00	00:40:13	100.217	104.217	101.65	105.65	9869	97.3	98.1	8.56	8.33	3061	27916	1540	9736	4018	25789	13746	3214	7253	18941	25759	21519	3596	8347	21339	11.9	130	42.8	48.1	45.6	9970	3597	3221	42.8	1539	8268	21136
Specimen_010_H4_H04_089.fcs	H04	chl	80	dark	2	10:56:00	11:00:00	00:40:40	100.667	104.667	101.65	105.65	9955	97.3	98.3	9.49	9.24	3213	25844	1489	9547	3832	25908	13654	3201	7237	18897	25810	20907	3562	8242	21143	12.4	124	41.8	46.5	45.2	10050	3562	3201	41.8	1487	8170	20958
Specimen_011_H7_H07_091.fcs	H07	wt	ctrl	dark	1	10:41:00	11:00:00	00:41:06	101.1	120.1	101.65	105.65	0	n/a	n/a	n/a	n/a	n/a	n/a	n/a	n/a	n/a	n/a	n/a	n/a	n/a	n/a	n/a	n/a	n/a	n/a	n/a	n/a	n/a	n/a	n/a	n/a	10069	5731	5497	26.3	1505	202	454
Specimen_011_H9_H09_092.fcs	H09	wt	ctrl	dark	2	10:41:00	11:00:00	00:41:32	101.533	120.533			1	130	130	n/a	n/a	n/a	n/a	n/a	n/a	n/a	34991	370	6881	779	4741	34991	370	6881	779	4741	n/a	n/a	n/a	n/a	n/a	10065	5715	5497	25.5	1460	201	455
Specimen_011_H11_H11_093.fcs	H11	wt	ctrl	dark	3	10:41:00	11:00:00	00:41:59	101.983	120.983			2	88	46.1	67.4	59.3	17063	187	1678	6694	1411	10861	947	3352	956	3201	22926	1080	4539	1954	7935	74.4	17.3	37	72.2	84.4	10107	5680	5451	26	1477	201	456
Specimen_012_H8_H08_094.fcs	H08	wt	80	dark	1	10:50:00	11:00:00	00:42:26	102.433	112.433			0	n/a	n/a	n/a	n/a	n/a	n/a	n/a	n/a	n/a	n/a	n/a	n/a	n/a	n/a	n/a	n/a	n/a	n/a	n/a	n/a	n/a	n/a	n/a	n/a	10069	3701	3504	28.5	1054	221	836
Specimen_012_H10_H10_095.fcs	H10	wt	80	dark	2	10:50:00	11:00:00	00:42:53	102.883	112.883			1	124	124	n/a	n/a	n/a	n/a	n/a	n/a	n/a	34991	388	15384	925	4176	34991	388	15384	925	4176	n/a	n/a	n/a	n/a	n/a	10067	3685	3490	28.3	1042	219	841
Specimen_012_H12_H12_096.fcs	H12	wt	80	dark	3	10:50:00	11:00:00	00:43:20	103.333	113.333			2	103	93.3	12.8	13.1	7359	316	12261	1612	183	23610	430	2940	1348	3182	28813	654	11610	1477	4322	25.5	48.3	106	12.4	37.3	10055	3703	3532	28.5	1056	223	862
Specimen_010_H6_H06_090.fcs	H06	chl	80	dark	3	10:56:00	11:00:00	00:44:04	104.067	108.067	101.65	105.65	9950	96.1	97.1	9.74	9.36	3178	24993	1507	9427	3892	25310	14027	3266	7430	18897	25217	21521	3621	8493	21257	12.6	116	41.6	45.8	44.3	10055	3619	3266	41.5	1503	8411	21051
Specimen_001_A1_A01_001.fcs	A01	chl	ctrl	dark	1	10:45:00	11:00:00	00:45:31	105.517	120.517	105.967	120.967	8224	9.44	9.15	75.2	7.09	1168	21583	2401	4262	7163	6024	11496	5050	13764	8355	6104	17536	5671	15509	9368	19.1	123	42.3	46.2	45.5	8277	5659	5039	42.4	2400	15415	9316
Specimen_001_A3_A03_002.fcs	A03	chl	ctrl	dark	2	10:45:00	11:00:00	00:45:58	105.967	120.967	105.967	120.967	8031	10.3	9.96	71.3	7.36	1301	20159	2288	4127	6791	6110	11266	4955	13544	8318	6203	16705	5548	15089	9248	21	121	41.2	45	44.6	8069	5539	4955	41.3	2288	15022	9210
Specimen_001_A5_A05_003.fcs	A05	chl	ctrl	dark	3	10:45:00	11:00:00	00:46:25	106.417	121.417	105.967	120.967	8452	10.5	10.1	73.7	7.7	1422	19753	2351	4084	6705	6127	11190	5060	13481	8299	6223	16565	5592	15035	9232	22.8	119	42	44.6	44.2	8490	5586	5050	42.1	2351	14972	9197
Specimen_001_A7_A07_004.fcs	A07	chl	5	dark	1	10:45:00	11:00:00	00:46:52	106.867	121.867	107.317	122.317	9131	12.1	11.7	61.7	7.48	1338	22566	2470	4368	7004	6289	11574	5093	13512	8581	6393	17591	5713	15195	9595	20.9	128	43.2	46.1	45.5	9199	5703	5082	43.4	2478	15102	9541
Specimen_001_A9_A09_005.fcs	A09	chl	5	dark	2	10:45:00	11:00:00	00:47:19	107.317	122.317	107.317	122.317	2108	34	34.1	44.1	15	2416	7273	1459	2859	4716	9015	1310	1917	3769	3568	9243	3834	2408	5588	4547	26.1	190	60.6	84.4	62.9	2841	2173	1718	61.5	1336	4438	3741
Specimen_001_A11_A11_006.fcs	A11	chl	5	dark	3	10:45:00	11:00:00	00:47:46	107.767	122.767	107.317	122.317	8965	11.9	11.5	61.7	7.33	1188	19632	2301	4217	6729	6272	11457	5071	13481	8505	6361	17013	5616	15039	9466	18.7	115	41	44.7	44.5	9036	5605	5060	41.1	2303	14928	9404
Specimen_001_B1_B01_007.fcs	B01	chl	10	dark	1	10:46:00	11:00:00	00:48:13	108.217	122.217	108.667	122.667	8180	14.7	14.2	54.3	8	1285	23284	2429	4542	6967	6562	11574	5050	13235	8736	6675	17740	5674	14895	9837	19.2	131	42.8	46.8	46.2	8228	5665	5050	42.9	2430	14814	9788
Specimen_001_B3_B03_008.fcs	B03	chl	10	dark	2	10:46:00	11:00:00	00:48:40	108.667	122.667	108.667	122.667	8329	14.5	13.9	57.3	8.31	1465	23929	2509	4577	7053	6528	11731	5060	13357	8794	6657	17997	5699	15033	9877	22	133	44	46.9	46.3	8391	5692	5050	44.8	2549	14943	9823
Specimen_001_B5_B05_009.fcs	B05	chl	10	dark	3	10:46:00	11:00:00	00:49:07	109.117	123.117	108.667	122.667	8339	15.3	14.8	51.8	7.91	1308	22066	2403	4458	6762	6622	11496	5039	13053	8775	6734	17271	5615	14689	9782	19.4	128	42.8	46	45.6	8395	5605	5029	42.8	2401	14596	9725
Specimen_001_B7_B07_010.fcs	B07	chl	30	dark	1	10:54:00	11:00:00	00:49:34	109.567	115.567	110.006	116.006	8687	34.6	31.4	54.4	18.9	3538	22075	2424	5827	6409	8639	13246	4903	11963	11045	9557	19786	5480	13595	12419	37	112	44.2	47.1	46.9	8752	5470	4893	44.3	2422	13500	12336
Specimen_001_B9_B09_011.fcs	B09	chl	30	dark	2	10:54:00	11:00:00	00:50:00	110	116	110.006	116.006	8417	35.6	32.1	54	19.2	3677	22709	2325	5803	6303	8733	13201	4893	11800	11095	9718	19252	5364	13305	12343	37.8	118	43.3	47.4	47	8473	5356	4882	43.4	2324	13221	12271
Specimen_001_B11_B11_012.fcs	B11	chl	30	dark	3	10:54:00	11:00:00	00:50:27	110.45	116.45	110.006	116.006	8264	34.9	31.4	54.6	19	3612	19164	2167	5490	5949	8639	12635	4841	11639	10747	9607	18045	5278	13039	11975	37.6	106	41.1	45.6	45.8	8334	5270	4831	41.3	2176	12948	11896
Specimen_001_C1_C01_013.fcs	C01	chl	50	dark	1	10:55:00	11:00:00	00:50:54	110.9	115.9	111.35	116.35	8945	81.1	93.7	33.3	27	6894	24683	1973	8474	5215	23789	14075	3448	8135	17449	21049	20702	4073	9725	18743	32.8	119	48.4	53.6	45.2	9020	4071	3448	48.8	1986	9660	18617
Specimen_001_C3_C03_014.fcs	C03	chl	50	dark	2	10:55:00	11:00:00	00:51:21	111.35	116.35	111.35	116.35	8032	80.6	93.7	34	27.4	6983	26011	2131	8836	5431	23798	14460	3497	8226	17531	20958	21612	4167	9942	19026	33.3	120	51.1	54.6	46.4	8083	4164	3497	51.1	2127	9884	18915
Specimen_001_C5_C05_015.fcs	C05	chl	50	dark	3	10:55:00	11:00:00	00:51:48	111.8	116.8	111.35	116.35	8385	78.9	93.4	36.2	28.5	7249	25439	2112	8579	5500	23635	14027	3476	8226	17327	20535	21033	4160	9993	18560	35.3	121	50.8	55	46.2	8443	4157	3476	51	2118	9938	18456
Specimen_001_C7_C07_016.fcs	C07	chl	80	dark	1	10:56:00	11:00:00	00:52:14	112.233	116.233	112.683	116.683	8542	95.7	96.7	10.2	9.77	3132	26055	1526	9372	3949	25156	14460	3259	7562	19120	25040	21715	3627	8567	21279	12.5	120	42.1	46.1	44	8603	3628	3253	42.6	1544	8521	21161
Specimen_001_C9_C09_017.fcs	C09	chl	80	dark	2	10:56:00	11:00:00	00:52:41	112.683	116.683	112.683	116.683	8309	95.4	96.3	10.2	9.75	3132	25449	1508	9191	3799	24977	14411	3240	7562	18986	24886	21278	3610	8518	21078	12.6	120	41.8	44.6	43.6	8374	3610	3240	42.1	1520	8467	20948
Specimen_001_C11_C11_018.fcs	C11	chl	80	dark	3	10:56:00	11:00:00	00:53:08	113.133	117.133	112.683	116.683	8201	95	96	10.2	9.72	3069	23330	1427	8816	3669	24814	14314	3259	7596	18941	24695	20727	3593	8483	20818	12.4	113	39.7	43.3	42.3	8264	3596	3259	40.3	1448	8431	20689
Specimen_003_A2_A02_019.fcs	A02	wt	ctrl	dark	1	10:41:00	11:00:00	00:54:27	114.45	133.45			2	93.2	92.6	0.94	0.88	381	344	364	991	392	23285	538	2305	1518	3532	23554	781	2563	1795	4233	1.62	44	14.2	21.8	23.4	9973	5737	5486	26.5	1523	206	449
Specimen_003_A4_A04_020.fcs	A04	wt	ctrl	dark	2	10:41:00	11:00:00	00:54:53	114.883	133.883			0	n/a	n/a	n/a	n/a	n/a	n/a	n/a	n/a	n/a	n/a	n/a	n/a	n/a	n/a	n/a	n/a	n/a	n/a	n/a	n/a	n/a	n/a	n/a	n/a	9963	5741	5509	26.2	1506	206	451
Specimen_003_A6_A06_021.fcs	A06	wt	ctrl	dark	3	10:41:00	11:00:00	00:55:18	115.3	134.3			3	130	130	0	0	0.00478	460	2071	4125	274	34991	1027	3847	922	8392	34991	890	4278	937	9247	1.37e-05	51.7	48.4	29.2	44.6	9963	5712	5497	25.3	1442	206	450
Specimen_003_A8_A08_022.fcs	A08	wt	5	dark	1	10:41:00	11:00:00	00:55:44	115.733	134.733			0	n/a	n/a	n/a	n/a	n/a	n/a	n/a	n/a	n/a	n/a	n/a	n/a	n/a	n/a	n/a	n/a	n/a	n/a	n/a	n/a	n/a	n/a	n/a	n/a	9963	5683	5427	26	1479	207	448
Specimen_003_A10_A10_023.fcs	A10	wt	5	dark	2	10:41:00	11:00:00	00:56:11	116.183	135.183			0	n/a	n/a	n/a	n/a	n/a	n/a	n/a	n/a	n/a	n/a	n/a	n/a	n/a	n/a	n/a	n/a	n/a	n/a	n/a	n/a	n/a	n/a	n/a	n/a	9789	5683	5462	25.4	1443	208	451
Specimen_003_A12_A12_024.fcs	A12	wt	5	dark	3	10:41:00	11:00:00	00:56:38	116.633	135.633			0	n/a	n/a	n/a	n/a	n/a	n/a	n/a	n/a	n/a	n/a	n/a	n/a	n/a	n/a	n/a	n/a	n/a	n/a	n/a	n/a	n/a	n/a	n/a	n/a	9978	5669	5462	25.4	1440	206	448
Specimen_003_B2_B02_025.fcs	B02	wt	10	dark	1	10:42:00	11:00:00	00:57:05	117.083	135.083			1	130	130	n/a	n/a	n/a	n/a	n/a	n/a	n/a	34991	462	5912	826	5580	34991	462	5912	826	5580	n/a	n/a	n/a	n/a	n/a	9978	5735	5521	26.1	1499	211	457
Specimen_003_B4_B04_026.fcs	B04	wt	10	dark	2	10:42:00	11:00:00	00:57:30	117.5	135.5			0	n/a	n/a	n/a	n/a	n/a	n/a	n/a	n/a	n/a	n/a	n/a	n/a	n/a	n/a	n/a	n/a	n/a	n/a	n/a	n/a	n/a	n/a	n/a	n/a	9970	5693	5474	25.7	1462	208	454
Specimen_003_B6_B06_027.fcs	B06	wt	10	dark	3	10:42:00	11:00:00	00:57:56	117.933	135.933			1	130	130	n/a	n/a	n/a	n/a	n/a	n/a	n/a	34991	6931	6015	2799	24683	34991	6931	6015	2799	24683	n/a	n/a	n/a	n/a	n/a	9975	5691	5462	26.3	1497	208	452
Specimen_003_B8_B08_028.fcs	B08	wt	30	dark	1	10:47:00	11:00:00	00:58:23	118.383	131.383			1	130	130	n/a	n/a	n/a	n/a	n/a	n/a	n/a	34991	1125	12101	1287	8716	34991	1125	12101	1287	8716	n/a	n/a	n/a	n/a	n/a	9384	5434	5268	28.6	1553	202	485
Specimen_003_B10_B10_029.fcs	B10	wt	30	dark	2	10:47:00	11:00:00	00:58:50	118.833	131.833			0	n/a	n/a	n/a	n/a	n/a	n/a	n/a	n/a	n/a	n/a	n/a	n/a	n/a	n/a	n/a	n/a	n/a	n/a	n/a	n/a	n/a	n/a	n/a	n/a	9745	5409	5202	28.9	1565	202	487
Specimen_003_B12_B12_030.fcs	B12	wt	30	dark	3	10:47:00	11:00:00	00:59:17	119.283	132.283			0	n/a	n/a	n/a	n/a	n/a	n/a	n/a	n/a	n/a	n/a	n/a	n/a	n/a	n/a	n/a	n/a	n/a	n/a	n/a	n/a	n/a	n/a	n/a	n/a	9751	5508	5302	27.6	1523	204	471
Specimen_003_C2_C02_031.fcs	C02	wt	50	dark	1	10:49:00	11:00:00	00:59:44	119.733	130.733			1	130	130	n/a	n/a	n/a	n/a	n/a	n/a	n/a	34991	1659	3195	1470	11248	34991	1659	3195	1470	11248	n/a	n/a	n/a	n/a	n/a	9980	4270	3855	35.8	1529	217	806
Specimen_003_C4_C04_032.fcs	C04	wt	50	dark	2	10:49:00	11:00:00	01:00:11	120.183	131.183			0	n/a	n/a	n/a	n/a	n/a	n/a	n/a	n/a	n/a	n/a	n/a	n/a	n/a	n/a	n/a	n/a	n/a	n/a	n/a	n/a	n/a	n/a	n/a	n/a	9993	4185	3769	35.7	1493	218	833
Specimen_003_C6_C06_033.fcs	C06	wt	50	dark	3	10:49:00	11:00:00	01:00:37	120.617	131.617			1	130	130	n/a	n/a	n/a	n/a	n/a	n/a	n/a	34991	401	4299	679	5912	34991	401	4299	679	5912	n/a	n/a	n/a	n/a	n/a	9997	4252	3816	35.6	1513	218	820
Specimen_003_C8_C08_034.fcs	C08	wt	80	dark	1	10:50:00	11:00:00	01:01:05	121.083	131.083			1	120	120	n/a	n/a	n/a	n/a	n/a	n/a	n/a	34991	432	16192	1028	4193	34991	432	16192	1028	4193	n/a	n/a	n/a	n/a	n/a	9996	3869	3671	28.9	1118	226	949
Specimen_003_C10_C10_035.fcs	C10	wt	80	dark	2	10:50:00	11:00:00	01:01:32	121.533	131.533			0	n/a	n/a	n/a	n/a	n/a	n/a	n/a	n/a	n/a	n/a	n/a	n/a	n/a	n/a	n/a	n/a	n/a	n/a	n/a	n/a	n/a	n/a	n/a	n/a	10002	3855	3663	29	1118	225	948
Specimen_003_C12_C12_036.fcs	C12	wt	80	dark	3	10:50:00	11:00:00	01:01:58	121.967	131.967			1	121	121	n/a	n/a	n/a	n/a	n/a	n/a	n/a	34991	520	17006	1110	4682	34991	520	17006	1110	4682	n/a	n/a	n/a	n/a	n/a	10002	3875	3686	29.1	1127	227	951
Specimen_005_H1_H01_081.fcs	H01	chl	2mM DTT	light	1	12:39:00	11:00:00	01:03:35	123.583	24.5833	124.45	25.45	9942	2.95	2.6	227	6.71	1043	17453	2398	3571	6620	5392	9614	5462	13327	7205	5462	14199	5966	14813	8008	19.1	123	40.2	44.7	44.6	10002	5954	5451	40.3	2401	14730	7967
Specimen_005_H2_H02_082.fcs	H02	wt	2mM DTT	light	1	12:39:00	11:00:00	01:03:58	123.967	24.9667			2	97.4	64.7	47.4	46.1	14447	2019	4671	1524	2886	14561	1118	4142	1143	7596	24776	2545	7445	3183	8673	58.3	79.3	62.7	90.6	17.6	14547	6072	5887	25.8	1565	223	538
Specimen_005_H3_H03_083.fcs	H03	chl	2mM DTT	light	2	12:39:00	11:00:00	01:04:27	124.45	25.45	124.45	25.45	9924	0.00573	-0.3	105394	6.04	841	15529	2440	3392	6654	5127	9390	5451	13512	6942	5179	13921	6006	15081	7745	16.2	112	40.6	44.1	43.8	9962	6007	5451	41.7	2507	15041	7727
Specimen_005_H4_H04_084.fcs	H04	wt	2mM DTT	light	2	12:39:00	11:00:00	01:04:51	124.85	25.85			4	56.9	26.6	95.5	54.4	13309	1490	6478	2395	2573	8007	1647	5964	3359	4893	15827	2306	8948	4454	5706	84.1	64.6	72.4	57.8	42	14298	6050	5824	25.8	1558	222	533
Specimen_005_H5_H05_085.fcs	H05	chl	2mM DTT	light	3	12:39:00	11:00:00	01:05:19	125.317	26.3167	124.45	25.45	9922	-4.09	-4.33	-152	6.2	822	17464	2407	3281	6940	4768	9078	5474	13796	6588	4816	13744	5988	15520	7399	17.1	127	40.2	44.7	44.3	9975	5978	5462	40.3	2406	15443	7366
Specimen_005_H6_H06_086.fcs	H06	wt	2mM DTT	light	3	12:39:00	11:00:00	01:05:43	125.717	26.7167			14	29.8	19.8	151	44.9	10431	3620	1386	2581	3633	7186	2714	4643	6120	4472	10649	3810	4763	6588	5311	98	95	29.1	55.2	48.6	14543	6040	5812	26.4	1594	228	541
Specimen_002_D1_D01_039.fcs	D01	chl	ctrl	light	1	10:12:00	11:00:00	01:07:25	127.417	175.417	128.35	176.35	9928	9.01	8.75	74.4	6.71	1081	18751	2454	3934	6479	5990	9811	5604	12786	7646	6055	14859	6142	14325	8610	17.9	126	40	45.2	45.7	10016	6119	5592	40.2	2460	14206	8546
Specimen_002_D2_D02_040.fcs	D02	wt	ctrl	light	1	10:12:00	11:00:00	01:07:52	127.867	175.867			3	54.3	38	127	69	16263	681	1333	5647	2617	9570	2165	3983	5774	5533	16423	2428	4035	4567	7442	99	28.1	33	57.3	75.9	10848	6160	5912	26	1600	217	463
Specimen_002_D3_D03_041.fcs	D03	chl	ctrl	light	2	10:12:00	11:00:00	01:08:21	128.35	176.35	128.35	176.35	9946	8.51	8.23	82.1	6.99	1227	17358	2519	3892	6494	5939	9778	5628	12815	7629	6011	14862	6207	14411	8584	20.4	117	40.6	45.1	45.3	10048	6182	5604	40.9	2526	14272	8511
Specimen_002_D4_D04_042.fcs	D04	wt	ctrl	light	2	10:12:00	11:00:00	01:08:49	128.817	176.817			2	26.9	26.1	4.13	1.11	139	1409	724	1164	1556	7955	1811	3910	4711	3839	8054	2807	4422	5811	4662	1.73	50.2	16.4	26.8	25	11017	6154	5900	25.9	1596	216	461
Specimen_002_D5_D05_043.fcs	D05	chl	ctrl	light	3	10:12:00	11:00:00	01:09:17	129.283	177.283	128.35	176.35	9926	8.91	8.67	76	6.77	1165	18835	2521	3976	6570	5981	9811	5676	12786	7646	6048	15024	6218	14397	8640	19.3	125	40.5	45.6	46	9998	6199	5664	40.8	2529	14299	8588
Specimen_002_D6_D06_044.fcs	D06	wt	ctrl	light	3	10:12:00	11:00:00	01:09:44	129.733	177.733			1	8.45	8.45	n/a	n/a	n/a	n/a	n/a	n/a	n/a	5956	3689	3902	7869	4692	5956	3689	3902	7869	4692	n/a	n/a	n/a	n/a	n/a	10270	6174	5964	26.2	1619	217	458
Specimen_002_D7_D07_045.fcs	D07	chl	5	light	1	10:12:00	11:00:00	01:10:13	130.217	178.217	131.139	179.139	9926	11.2	10.8	69.1	7.72	1422	18991	2525	4066	6537	6204	9844	5664	12582	7817	6298	15090	6192	14170	8816	22.6	126	40.8	46.1	46.1	10010	6173	5640	41	2529	14059	8753
Specimen_002_D8_D08_046.fcs	D08	wt	5	light	1	10:13:00	11:00:00	01:10:40	130.667	177.667			1	57.7	57.7	n/a	n/a	n/a	n/a	n/a	n/a	n/a	13040	652	4435	2236	2911	13040	652	4435	2236	2911	n/a	n/a	n/a	n/a	n/a	9742	6104	5874	26	1584	213	455
Specimen_002_D9_D09_047.fcs	D09	chl	5	light	2	10:12:00	11:00:00	01:11:08	131.133	179.133	131.139	179.139	9948	10.9	10.6	65.2	7.12	1218	20142	2628	4109	6693	6178	10011	5616	12698	7886	6259	15386	6215	14305	8862	19.5	131	42.3	46.8	46.4	10028	6194	5604	42.5	2633	14197	8801
Specimen_002_D10_D10_048.fcs	D10	wt	5	light	2	10:13:00	11:00:00	01:11:35	131.583	178.583			0	n/a	n/a	n/a	n/a	n/a	n/a	n/a	n/a	n/a	n/a	n/a	n/a	n/a	n/a	n/a	n/a	n/a	n/a	n/a	n/a	n/a	n/a	n/a	n/a	9582	6144	5925	25.5	1567	215	451
Specimen_002_D11_D11_049.fcs	D11	chl	5	light	3	10:12:00	11:00:00	01:12:04	132.067	180.067	131.139	179.139	9939	11.8	11.5	63.1	7.46	1332	16763	2493	3897	6267	6272	9745	5604	12410	7852	6359	14690	6138	13986	8786	20.9	114	40.6	44.8	44.4	10008	6121	5592	40.8	2498	13894	8733
Specimen_002_D12_D12_050.fcs	D12	wt	5	light	3	10:13:00	11:00:00	01:12:32	132.533	179.533			1	45.5	45.5	n/a	n/a	n/a	n/a	n/a	n/a	n/a	10758	925	3462	2928	3151	10758	925	3462	2928	3151	n/a	n/a	n/a	n/a	n/a	10989	6143	5938	25.8	1584	215	457
Specimen_002_E1_E01_051.fcs	E01	chl	10	light	1	10:14:00	11:00:00	01:13:00	133	179	133.922	179.922	9904	8.96	8.6	81.3	7.28	1305	19611	2824	4169	6881	5973	10011	5688	12934	7765	6061	15747	6354	14667	8810	21.5	125	44.4	46.9	47.3	9974	6338	5676	44.6	2825	14570	8757
Specimen_002_E2_E02_052.fcs	E02	wt	10	light	1	10:15:00	11:00:00	01:13:26	133.433	178.433			4	37.5	5.93	165	61.7	14604	1173	473	3528	3472	5708	3854	4263	7852	4893	13091	3642	4651	6798	6679	112	32.2	10.2	51.1	52.8	10703	6157	5925	26	1599	216	461
Specimen_002_E3_E03_053.fcs	E03	chl	10	light	2	10:14:00	11:00:00	01:13:55	133.917	179.917	133.922	179.922	9925	9.84	9.37	78.5	7.73	1410	19932	2727	4118	6773	6050	9647	5616	12611	7697	6159	15177	6262	14293	8697	22.9	131	43.6	47.4	47.3	10008	6239	5592	43.8	2730	14180	8635
Specimen_002_E4_E04_054.fcs	E04	wt	10	light	2	10:15:00	11:00:00	01:14:23	134.383	179.383			5	31.5	21.2	99.7	31.4	4994	1080	1747	414	2468	7349	1355	3028	4290	3332	9538	1714	3596	4645	3528	52.4	63	48.6	53.1	11.7	10530	6162	5938	25.9	1593	217	459
Specimen_002_E5_E05_055.fcs	E05	chl	10	light	3	10:14:00	11:00:00	01:14:51	134.85	180.85	133.922	179.922	9890	10.3	9.92	72.5	7.44	1326	21152	2836	4263	7009	6110	10045	5713	12815	7869	6199	15881	6358	14527	8901	21.4	133	44.6	48.2	47.9	9978	6331	5688	44.9	2841	14406	8834
Specimen_002_E6_E06_056.fcs	E06	wt	10	light	3	10:15:00	11:00:00	01:15:20	135.333	180.333			1	130	130	n/a	n/a	n/a	n/a	n/a	n/a	n/a	34991	381	3761	622	6120	34991	381	3761	622	6120	n/a	n/a	n/a	n/a	n/a	9726	6161	5951	25.5	1570	215	455
Specimen_002_E7_E07_057.fcs	E07	chl	30	light	1	10:16:00	11:00:00	01:15:48	135.8	179.8	136.756	180.756	9938	15.9	15.3	55.8	8.89	1498	21109	2720	4423	6665	6682	10011	5568	12156	8208	6821	15686	6210	13805	9292	22	135	43.8	48.3	47.6	10020	6191	5544	44	2721	13699	9228
Specimen_002_E8_E08_058.fcs	E08	wt	30	light	1	10:17:00	11:00:00	01:16:17	136.283	179.283			2	90.2	50.4	62.4	56.2	16525	5405	6881	5838	5665	11621	3323	3626	1696	11273	23306	7144	8492	5702	15401	70.9	75.6	81	99.4	37.9	9200	6060	5837	26	1576	214	462
Specimen_002_E9_E09_059.fcs	E09	chl	30	light	2	10:16:00	11:00:00	01:16:45	136.75	180.75	136.756	180.756	9346	15.3	14.6	55.3	8.45	1315	22013	2726	4458	6783	6605	9745	5568	11990	8063	6738	15503	6219	13732	9148	19.5	142	43.8	49.4	48.7	9423	6202	5556	44.7	2770	13639	9091
Specimen_002_E10_E10_060.fcs	E10	wt	30	light	2	10:17:00	11:00:00	01:17:14	137.233	180.233			2	130	130	0	0	0	1762	169	9940	564	34991	412	4472	565	7253	34991	1658	4591	964	14281	0	106	3.69	58.5	69.6	9429	6063	5824	26.1	1584	213	460
Specimen_002_E11_E11_061.fcs	E11	chl	30	light	3	10:16:00	11:00:00	01:17:43	137.717	181.717	136.756	180.756	9407	16.2	15.6	55.5	9.01	1517	18817	2611	4283	6360	6716	9679	5521	11963	8081	6857	14988	6133	13515	9139	22.1	126	42.6	47.1	46.9	9491	6111	5509	42.8	2615	13416	9078
Specimen_002_E12_E12_062.fcs	E12	wt	30	light	3	10:17:00	11:00:00	01:18:11	138.183	181.183			5	38.2	18.7	136	52	12677	15612	4200	9440	8273	7058	8837	11666	8027	9259	12371	13456	10110	10931	12311	102	116	41.5	75.7	76.7	10238	6090	5862	26.5	1613	219	466
Specimen_002_F1_F01_063.fcs	F01	chl	50	light	1	10:20:00	11:00:00	01:18:39	138.65	178.65	139.572	179.572	9923	16.1	15.2	61.3	9.89	1642	19503	2599	4526	6491	6674	9390	5497	11800	7974	6862	15087	6118	13463	9131	23.9	129	42.5	48.2	49.6	10017	6103	5486	43.4	2646	13356	9066
Specimen_002_F2_F02_064.fcs	F02	wt	50	light	1	10:21:00	11:00:00	01:19:05	139.083	178.083			2	26.8	22.6	22.5	6.03	767	10533	1245	3559	5679	7511	7073	6631	9054	7782	8054	14521	7511	13070	10299	9.53	72.5	16.6	43.5	34.6	9763	5963	5713	27.5	1641	218	471
Specimen_002_F3_F03_065.fcs	F03	chl	50	light	2	10:20:00	11:00:00	01:19:34	139.567	179.567	139.572	179.572	9934	17.7	17	54.3	9.64	1541	22183	2681	4761	6730	6862	9582	5533	11666	8208	7037	15690	6161	13465	9371	21.9	141	43.5	50	50.8	10009	6147	5521	43.7	2684	13370	9311
Specimen_002_F4_F04_066.fcs	F04	wt	50	light	2	10:21:00	11:00:00	01:20:02	140.033	179.033			3	130	130	0	0	0.00478	795	1215	3215	426	34991	944	7365	1084	8697	34991	1152	6671	1216	8731	1.37e-05	69	18.2	35.1	36.8	10038	5970	5737	27	1614	215	472
Specimen_002_F5_F05_067.fcs	F05	chl	50	light	3	10:20:00	11:00:00	01:20:30	140.5	180.5	139.572	179.572	9938	17.8	16.9	55.4	9.85	1648	22934	2595	4585	6571	6853	9485	5486	11666	8135	7048	15115	6076	13254	9216	23.4	152	42.7	49.6	49.7	10049	6061	5474	42.7	2591	13114	9125
Specimen_002_F6_F06_068.fcs	F06	wt	50	light	3	10:21:00	11:00:00	01:20:58	140.967	179.967			6	61.7	30.2	86.7	53.5	13871	7527	3257	6245	6367	8485	4703	6349	4398	6881	17130	7691	6818	7558	9912	81	97.9	47.8	84.2	63	9892	5940	5701	27.5	1631	218	471
Specimen_002_F7_F07_069.fcs	F07	chl	80	light	1	10:22:00	11:00:00	01:21:26	141.433	179.433	142.378	180.378	8453	39.2	28.9	75.3	29.5	6903	19641	2452	6101	6270	8297	8177	4872	9427	8933	11252	14098	5379	10914	10664	61.4	139	45.6	57.4	57.2	8509	5366	4872	45.7	2452	10847	10604
Specimen_002_F8_F08_070.fcs	F08	wt	80	light	1	10:23:00	11:00:00	01:21:54	141.9	178.9			4	110	130	35.4	39.1	11557	1346	6832	4427	2075	34991	503	3604	939	5347	29213	1547	8347	2097	7656	39.6	87	81.8	98.9	57.8	9060	5536	5302	30	1663	219	552
Specimen_002_F9_F09_071.fcs	F09	chl	80	light	2	10:22:00	11:00:00	01:22:22	142.367	180.367	142.378	180.378	8964	37.5	28	75.7	28.4	6547	20048	2476	6033	6336	8186	8150	4944	9555	8873	10859	14198	5451	11073	10547	60.3	141	45.4	57.2	57.2	9031	5436	4924	45.6	2476	10996	10481
Specimen_002_F10_F10_072.fcs	F10	wt	80	light	2	10:23:00	11:00:00	01:22:51	142.85	179.85			21	39.6	25.9	90.7	35.9	8468	19606	4959	6284	7419	7921	6077	5416	8373	6718	11690	12734	6421	9810	9041	72.4	154	77.2	75.6	69.5	9807	5455	5235	30.4	1656	242	612
Specimen_002_F11_F11_073.fcs	F11	chl	80	light	3	10:22:00	11:00:00	01:23:20	143.333	181.333	142.378	180.378	9586	38.2	28.2	76.2	29.1	6709	19116	2422	6061	6138	8220	8177	4821	9534	8854	11023	13965	5365	10958	10537	60.9	137	45.1	56	57.5	9650	5354	4821	45.2	2421	10891	10477
Specimen_002_F12_F12_074.fcs	F12	wt	80	light	3	10:23:00	11:00:00	01:23:48	143.8	180.8			5	123	130	8.76	10.8	2415	9035	4769	8726	3314	34991	467	7992	933	5381	33911	4587	8630	2429	9437	7.12	197	55.3	136	92.5	10708	5400	5202	31.7	1712	223	636
Specimen_005_G1_G01_037.fcs	G01	chl	ctrl	dark	1	10:45:00	11:00:00	01:25:07	145.117	160.117	145.567	160.567	7692	15.3	15	45.1	6.93	1217	23977	2490	4697	7061	6648	11731	5279	13235	8854	6730	18164	5871	14945	9962	18.1	132	42.4	47.2	47.2	7751	5854	5268	42.6	2493	14837	9895
Specimen_005_G5_G05_039.fcs	G05	chl	ctrl	dark	3	10:45:00	11:00:00	01:26:01	146.017	161.017	145.567	160.567	8053	14.3	13.9	51.4	7.34	1363	21058	2419	4451	6726	6528	11574	5169	13327	8697	6623	17540	5792	14927	9785	20.6	120	41.8	45.1	45.5	8109	5780	5169	41.8	2418	14830	9726
Specimen_001_A1_A01_001.fcs	A01	chl	ctrl	dark	1	10:45:00	11:00:00	01:30:24	150.4	165.4	150.789	165.789	9922	11.6	11.2	64.7	7.51	1378	22773	2674	4543	7273	6238	10746	5279	13083	8208	6341	17419	5940	15038	9421	21.7	131	45	48.4	48.2	10001	5926	5268	45.1	2673	14926	9357
Specimen_001_A3_A03_002.fcs	A03	chl	ctrl	dark	2	10:45:00	11:00:00	01:30:47	150.783	165.783	150.789	165.789	9934	11.5	11.2	59.6	6.87	1161	22931	2671	4595	7315	6238	10929	5313	13235	8299	6318	17724	5974	15159	9501	18.4	129	44.7	48.3	48.4	10006	5962	5302	44.8	2672	15056	9443
Specimen_001_A5_A05_003.fcs	A05	chl	ctrl	dark	3	10:45:00	11:00:00	01:31:11	151.183	166.183	150.789	165.789	9938	12	11.6	58.7	7.05	1174	21076	2460	4444	7072	6289	10710	5235	12993	8208	6373	17068	5830	14885	9391	18.4	123	42.2	47.5	47.3	10005	5819	5235	42.4	2467	14805	9346
Specimen_001_A7_A07_004.fcs	A07	chl	5	dark	1	10:45:00	11:00:00	01:31:35	151.583	166.583	151.967	166.967	9923	13.4	12.9	56.6	7.55	1320	22305	2597	4604	7142	6417	10855	5224	12934	8373	6523	17460	5874	14851	9580	20.2	128	44.2	48.1	48.1	10002	5859	5213	44.3	2596	14739	9515
Specimen_001_A9_A09_005.fcs	A09	chl	5	dark	2	10:45:00	11:00:00	01:31:58	151.967	166.967	151.967	166.967	9926	13.1	12.7	55.8	7.29	1309	22523	2494	4605	7182	6392	10674	5246	12934	8299	6490	17278	5832	14773	9491	20.2	130	42.8	48.6	48.5	10008	5816	5224	42.9	2494	14658	9424
Specimen_001_A11_A11_006.fcs	A11	chl	5	dark	3	10:45:00	11:00:00	01:32:21	152.35	167.35	151.967	166.967	9924	13.6	13.1	59.6	8.07	1480	23190	2537	4637	7155	6434	11040	5235	13023	8467	6556	17574	5867	14896	9629	22.6	132	43.2	48	48.2	10025	5850	5213	43.6	2548	14767	9552
Specimen_001_B1_B01_007.fcs	B01	chl	10	dark	1	10:46:00	11:00:00	01:32:44	152.733	166.733	153.106	167.106	9937	13.9	13.3	59.2	8.23	1409	21252	2531	4562	7078	6451	10674	5191	12786	8355	6592	17161	5832	14669	9540	21.4	124	43.4	48.3	47.8	10032	5822	5180	44.1	2569	14551	9470
Specimen_001_B3_B03_008.fcs	B03	chl	10	dark	2	10:46:00	11:00:00	01:33:06	153.1	167.1	153.106	167.106	9987	14.2	13.6	60.4	8.6	1582	23484	2658	4645	7230	6486	10892	5213	12904	8430	6639	17507	5879	14753	9633	23.8	134	45.2	49	48.2	10111	5859	5191	45.8	2686	14598	9542
Specimen_001_B5_B05_009.fcs	B05	chl	10	dark	3	10:46:00	11:00:00	01:33:29	153.483	167.483	153.106	167.106	9950	14.2	13.6	57.3	8.12	1398	21718	2369	4371	6813	6494	10460	5093	12640	8262	6621	16344	5692	14343	9359	21.1	133	41.6	47.5	46.7	10050	5672	5082	41.8	2369	14208	9281
Specimen_001_B7_B07_010.fcs	B07	chl	30	dark	1	10:54:00	11:00:00	01:33:52	153.867	159.867	154.261	160.261	9936	22.7	19.2	69	15.7	2840	24584	2701	5517	7279	7109	12298	5136	12640	9620	7818	19545	5792	14586	11001	36.3	126	46.6	49.9	50.1	10086	5761	5103	46.8	2697	14381	10860
Specimen_001_B9_B09_011.fcs	B09	chl	30	dark	2	10:54:00	11:00:00	01:34:16	154.267	160.267	154.261	160.261	9947	22.4	18.8	70.6	15.8	2830	22381	2383	5304	6829	7075	11574	5071	12353	9280	7776	17885	5574	14040	10565	36.4	125	42.8	48.6	50.2	10056	5556	5050	42.9	2382	13897	10465
Specimen_001_B11_B11_012.fcs	B11	chl	30	dark	3	10:54:00	11:00:00	01:34:39	154.65	160.65	154.261	160.261	9902	22.8	19	72.3	16.5	3072	20629	2349	5124	6732	7092	11535	5103	12240	9259	7860	17601	5576	13948	10522	39.1	117	42.1	48.3	48.7	10040	5553	5082	42.3	2348	13767	10398
Specimen_001_C1_C01_013.fcs	C01	chl	50	dark	1	10:55:00	11:00:00	01:35:03	155.05	160.05	155.422	160.422	9955	75.6	92.8	43.6	33	7691	22436	2254	7388	6320	23396	10182	3800	7095	14151	19947	16582	4502	9277	15492	38.6	135	50.1	68.1	47.7	10032	4497	3800	50.1	2251	9211	15385
Specimen_001_C3_C03_014.fcs	C03	chl	50	dark	2	10:55:00	11:00:00	01:35:25	155.417	160.417	155.422	160.422	9950	77.2	93.5	41.4	32	7573	21123	2248	7504	6254	23661	10216	3800	7003	14283	20337	16730	4481	9172	15711	37.2	126	50.2	68.2	47.8	10042	4475	3792	50.1	2242	9094	15582
Specimen_001_C5_C05_015.fcs	C05	chl	50	dark	3	10:55:00	11:00:00	01:35:48	155.8	160.8	155.422	160.422	9943	74.7	93.2	45.2	33.8	7946	21804	2274	7408	6401	23575	10147	3839	7142	14217	19814	16672	4517	9375	15447	40.1	131	50.3	68.3	48	10038	4509	3831	50.4	2272	9304	15325
Specimen_001_C7_C07_016.fcs	C07	chl	80	dark	1	10:56:00	11:00:00	01:36:11	156.183	160.183	156.556	160.556	9954	92.6	93.6	10.4	9.59	2940	20319	1650	7825	3732	23729	8837	3420	6133	14416	23649	13900	3813	6939	16085	12.4	146	43.3	53.8	48.6	10048	3809	3413	43.2	1647	6881	15952
Specimen_001_C9_C09_017.fcs	C09	chl	80	dark	2	10:56:00	11:00:00	01:36:33	156.55	160.55	156.556	160.556	9962	92.6	93.6	10.9	10.1	2997	18929	1608	7644	3686	23755	8689	3413	6080	14283	23659	13702	3800	6926	16032	12.7	138	42.3	53.2	47.7	10058	3796	3413	42.3	1606	6867	15896
Specimen_001_C11_C11_018.fcs	C11	chl	80	dark	3	10:56:00	11:00:00	01:36:56	156.933	160.933	156.556	160.556	9953	92.2	93.4	11.2	10.3	3054	19497	1618	7581	3753	23635	8748	3434	6120	14316	23512	13728	3797	6971	16008	13	142	42.6	53.8	47.4	10045	3794	3434	42.6	1617	6914	15879
Specimen_011_H7_H07_019.fcs	H07	wt	ctrl	dark	1	10:41:00	11:00:00	01:37:39	157.65	176.65			2	75.1	56.8	34.3	25.8	7595	136	348	1312	478	12852	1332	2236	2539	4133	18222	1428	2482	2876	5061	41.7	9.53	14	16.6	25.9	6649	5625	5451	28.1	1583	198	428
Specimen_011_H9_H09_020.fcs	H09	wt	ctrl	dark	2	10:41:00	11:00:00	01:38:05	158.083	177.083			1	97.4	97.4	n/a	n/a	n/a	n/a	n/a	n/a	n/a	25472	2696	2328	3246	8281	25472	2696	2328	3246	8281	n/a	n/a	n/a	n/a	n/a	6943	5765	5509	26.8	1548	201	435
Specimen_011_H11_H11_021.fcs	H11	wt	ctrl	dark	3	10:41:00	11:00:00	01:38:33	158.55	177.55			2	73.5	57.2	31.3	23	6520	256	2438	1289	5.34	12928	518	2364	1991	2583	17538	699	4088	1994	3495	37.2	36.6	59.6	0.27	36.9	7640	5794	5556	25.9	1503	202	434
Specimen_012_H8_H08_022.fcs	H08	wt	80	dark	1	10:50:00	11:00:00	01:39:00	159	169			4	111	122	26.7	29.7	9959	86.4	6226	908	502	34991	518	12874	1030	4472	30012	509	12072	1249	4317	33.2	17	51.6	40.2	21	8233	4121	3959	26.8	1105	254	1388
Specimen_012_H10_H10_023.fcs	H10	wt	80	dark	2	10:50:00	11:00:00	01:39:27	159.45	169.45			1	125	125	n/a	n/a	n/a	n/a	n/a	n/a	n/a	34991	372	12874	892	4167	34991	372	12874	892	4167	n/a	n/a	n/a	n/a	n/a	8312	4126	3950	26.1	1078	255	1396
Specimen_012_H12_H12_024.fcs	H12	wt	80	dark	3	10:50:00	11:00:00	01:39:55	159.917	169.917			5	129	130	1.03	1.33	0.00437	373	4226	1951	245	34991	473	13924	925	5664	34991	684	14357	1046	6218	1.25e-05	54.5	29.4	23.4	31.4	8480	4103	3878	27.5	1126	255	1387
Specimen_003_G1_G01_037.fcs	G01	chl	100	light	1	10:24:00	11:00:00	02:45:17	225.283	261.283	226.178	262.178	9997	82.8	100	42.5	35.2	9633	14459	2309	5595	5426	26754	3064	3693	3554	7939	23240	7196	4433	5599	9385	41.4	201	52.1	96.9	59.6	10183	4409	3678	52.1	2299	5513	9262
Specimen_003_G2_G02_038.fcs	G02	wt	100	light	1	10:25:00	11:00:00	02:45:41	225.683	260.683			64	128	130	9.82	12.5	3337	350	2107	1235	596	34991	463	7269	866	5521	34496	587	7533	983	5909	9.67	59.6	28	60.6	20.9	12503	4474	3918	39	1744	341	1992
Specimen_003_G3_G03_039.fcs	G03	chl	100	light	2	10:24:00	11:00:00	02:46:09	226.15	262.15	226.178	262.178	8888	82.2	100	43.9	36	9793	13882	2316	5428	5513	26754	2903	3649	3476	7680	23138	6967	4377	5553	9124	42.3	199	52.9	99.3	59.5	9089	4348	3626	53.1	2307	5459	8991
Specimen_003_G4_G04_040.fcs	G04	wt	100	light	2	10:25:00	11:00:00	02:46:38	226.633	261.633			72	128	130	9.51	12.2	3185	722	2104	1151	966	34991	489	8099	862	5849	34616	639	8142	1020	6014	9.2	113	25.8	94.7	19.1	9593	4291	3792	38.4	1648	354	2229
Specimen_003_G5_G05_041.fcs	G05	chl	100	light	3	10:24:00	11:00:00	02:47:06	227.1	263.1	226.178	262.178	8990	78.8	99.5	48	37.8	10212	13175	2386	5355	5727	26489	3180	3761	3746	7782	22266	7421	4508	5977	9233	45.9	178	52.9	95.8	58	9258	4488	3746	52.8	2370	5822	9031
Specimen_003_G6_G06_042.fcs	G06	wt	100	light	3	10:25:00	11:00:00	02:47:34	227.567	262.567			99	88.9	102	47.1	41.9	11032	13433	2898	4920	5795	27617	2172	5521	2854	6689	24698	6072	5805	4925	8358	44.7	221	49.9	118	58.9	8760	4619	4024	39.7	1832	369	1876
Specimen_001_A1_A01_001.fcs	A01	chl	ctrl	light	1	10:12:00	11:00:00	02:48:23	228.383	276.383	229.3	277.3	9941	21.5	21.3	38.1	8.19	1308	18683	2781	4527	5970	7366	9745	6281	11481	8486	7447	15112	6897	12992	9613	17.6	124	40.3	46	47.1	10001	6877	6267	40.6	2789	12919	9563
Specimen_001_A2_A02_002.fcs	A02	wt	ctrl	light	1	10:12:00	11:00:00	02:48:50	228.833	276.833			265	20.8	20.5	45.4	9.43	1497	22241	3984	4947	6593	7272	8987	6474	11070	8135	7383	15603	7288	13052	9514	20.3	143	54.7	50.5	52	11340	6877	6631	27.4	1884	579	733
Specimen_001_A3_A03_003.fcs	A03	chl	ctrl	light	2	10:12:00	11:00:00	02:49:18	229.3	277.3	229.3	277.3	9978	22.3	22.2	37.1	8.28	1318	19466	2932	4636	6047	7468	9712	6281	11377	8524	7548	15290	6890	12942	9709	17.5	127	42.6	46.7	47.8	10045	6869	6267	42.8	2939	12861	9653
Specimen_001_A4_A04_004.fcs	A04	wt	ctrl	light	2	10:12:00	11:00:00	02:49:46	229.767	277.767			375	21.5	20.9	47.8	10.3	1942	13038	2224	3873	5311	7314	8572	6308	10995	7886	7492	12783	6655	12134	8918	25.9	102	33.4	43.8	43.4	10097	6812	6602	25.7	1754	720	830
Specimen_001_A5_A05_005.fcs	A05	chl	ctrl	light	3	10:12:00	11:00:00	02:50:13	230.217	278.217	229.3	277.3	9926	22.3	22	36.2	8.09	1309	18415	2734	4501	5902	7443	9679	6240	11351	8524	7545	14904	6832	12821	9608	17.4	124	40	46	46.8	10005	6808	6226	40.3	2744	12727	9543
Specimen_001_A6_A06_006.fcs	A06	wt	ctrl	light	3	10:12:00	11:00:00	02:50:41	230.683	278.683			3	44.4	30.2	80.5	35.8	7360	2088	13622	1848	2894	8477	1241	4008	4219	2940	11951	1992	11121	4249	3935	61.6	105	122	68.1	47	11108	6844	6616	26.7	1828	281	517
Specimen_001_A7_A07_007.fcs	A07	chl	5	light	1	10:12:00	11:00:00	02:51:09	231.15	279.15	232.089	280.089	9972	23.6	23.2	33.5	7.92	1274	17839	2782	4590	5864	7596	9582	6200	11197	8581	7701	14952	6830	12683	9716	16.5	119	40.7	46.2	47.2	10035	6812	6186	40.9	2788	12610	9665
Specimen_001_A8_A08_008.fcs	A08	wt	5	light	1	10:13:00	11:00:00	02:51:37	231.617	278.617			1	130	130	n/a	n/a	n/a	n/a	n/a	n/a	n/a	34991	8896	8467	2723	32564	34991	8896	8467	2723	32564	n/a	n/a	n/a	n/a	n/a	9218	6823	6602	25.8	1762	279	517
Specimen_001_A9_A09_009.fcs	A09	chl	5	light	2	10:12:00	11:00:00	02:52:05	232.083	280.083	232.089	280.089	9713	22.8	22.4	35.3	8.03	1313	19307	2820	4499	5850	7494	9264	6240	11070	8392	7599	14443	6832	12542	9471	17.3	134	41.3	46.6	47.5	9778	6814	6226	41.5	2827	12463	9418
Specimen_001_A10_A10_010.fcs	A10	wt	5	light	2	10:13:00	11:00:00	02:52:34	232.567	279.567			2	55.8	27.6	71.4	39.9	8405	5632	15842	3432	6015	8143	607	7397	1741	3483	14086	4590	18599	5994	5909	59.7	123	85.2	100	58.1	9475	6827	6616	26.1	1782	278	518
Specimen_001_A11_A11_011.fcs	A11	chl	5	light	3	10:12:00	11:00:00	02:53:02	233.033	281.033	232.089	280.089	9993	22.6	22.3	34.5	7.8	1306	18657	2709	4442	5810	7477	9422	6253	11146	8448	7573	14511	6814	12626	9500	17.2	129	39.8	46	46.8	10048	6800	6240	39.9	2713	12561	9456
Specimen_001_A12_A12_012.fcs	A12	wt	5	light	3	10:13:00	11:00:00	02:53:31	233.517	280.517			6	62.6	16.8	90.3	56.5	13912	3284	13886	10460	2910	6836	1698	5812	3070	4371	17669	3324	12226	4109	9616	78.7	98.8	114	70.8	109	10471	6944	6733	26	1809	282	529
Specimen_001_B1_B01_013.fcs	B01	chl	10	light	1	10:14:00	11:00:00	02:53:59	233.983	279.983	234.9	280.9	9933	20.6	20.4	37.8	7.79	1352	18123	2890	4515	6148	7255	9712	6240	11507	8430	7342	15172	6932	13079	9524	18.4	119	41.7	47	47.4	9995	6916	6226	41.8	2893	13003	9473
Specimen_001_B2_B02_014.fcs	B02	wt	10	light	1	10:15:00	11:00:00	02:54:26	234.433	279.433			104	19.2	20	34.1	6.56	751	17336	2321	4636	6037	7203	9171	6080	11222	8135	7147	14779	6808	12947	9304	10.5	117	34.1	46.6	49.8	11114	6864	6631	26.6	1823	396	604
Specimen_001_B3_B03_015.fcs	B03	chl	10	light	2	10:14:00	11:00:00	02:54:54	234.9	280.9	234.9	280.9	9915	20.2	20	35.6	7.18	1161	19876	3082	4654	6337	7203	9712	6281	11560	8373	7279	15539	7044	13209	9566	15.9	128	43.8	48	48.6	9955	7033	6267	43.8	3083	13160	9533
Specimen_001_B4_B04_016.fcs	B04	wt	10	light	2	10:15:00	11:00:00	02:55:21	235.35	280.35			0	n/a	n/a	n/a	n/a	n/a	n/a	n/a	n/a	n/a	n/a	n/a	n/a	n/a	n/a	n/a	n/a	n/a	n/a	n/a	n/a	n/a	n/a	n/a	n/a	10909	6882	6645	26.6	1827	279	520
Specimen_001_B5_B05_017.fcs	B05	chl	10	light	3	10:14:00	11:00:00	02:55:49	235.817	281.817	234.9	280.9	9924	20.5	20.3	36	7.38	1195	20549	3046	4523	6190	7238	9614	6308	11481	8373	7319	15125	6979	13041	9489	16.3	136	43.6	47.5	47.7	9985	6964	6294	44	3065	12978	9447
Specimen_001_B6_B06_018.fcs	B06	wt	10	light	3	10:15:00	11:00:00	02:56:17	236.283	281.283			3	82	109	80.3	65.9	16088	709	17792	1788	2561	32120	1469	11586	2136	6041	24305	1382	18989	3036	5449	66.2	51.3	93.7	84.4	32.8	9682	6818	6531	27.1	1847	277	520
Specimen_001_B7_B07_019.fcs	B07	chl	30	light	1	10:16:00	11:00:00	02:56:45	236.75	280.75	237.706	281.706	9911	19.8	19.5	38.1	7.54	1283	19028	2850	4506	6219	7144	9078	6186	11248	8081	7240	14582	6795	12824	9224	17.7	130	41.9	48.5	48.9	9956	6781	6186	42.1	2854	12770	9191
Specimen_001_B8_B08_020.fcs	B08	wt	30	light	1	10:17:00	11:00:00	02:57:14	237.233	280.233			0	n/a	n/a	n/a	n/a	n/a	n/a	n/a	n/a	n/a	n/a	n/a	n/a	n/a	n/a	n/a	n/a	n/a	n/a	n/a	n/a	n/a	n/a	n/a	n/a	8789	6720	6488	26.2	1762	271	512
Specimen_001_B9_B09_021.fcs	B09	chl	30	light	2	10:16:00	11:00:00	02:57:42	237.7	281.7	237.706	281.706	9852	19.2	19	38.4	7.4	1218	17056	2805	4359	5993	7092	9264	6120	11403	8117	7173	14448	6766	12904	9207	17	118	41.5	46.4	47.3	9908	6750	6107	41.7	2811	12836	9164
Specimen_001_B10_B10_022.fcs	B10	wt	30	light	2	10:17:00	11:00:00	02:58:11	238.183	281.183			1	16.3	16.3	n/a	n/a	n/a	n/a	n/a	n/a	n/a	6785	3191	4237	6851	4643	6785	3191	4237	6851	4643	n/a	n/a	n/a	n/a	n/a	8860	6735	6516	25.9	1742	271	515
Specimen_001_B11_B11_023.fcs	B11	chl	30	light	3	10:16:00	11:00:00	02:58:40	238.667	282.667	237.706	281.706	9782	19.2	19	40.4	7.77	1415	17739	2787	4352	5980	7084	9140	6173	11351	8063	7185	14267	6750	12818	9144	19.7	124	41.3	46.7	47.6	9838	6733	6160	41.5	2793	12750	9101
Specimen_001_B12_B12_024.fcs	B12	wt	30	light	3	10:17:00	11:00:00	02:59:09	239.15	282.15			3	79	61.7	56.8	44.9	13189	11959	2577	6371	7423	13877	489	4082	1741	7430	19870	7360	5352	5473	8303	66.4	162	48.2	136	76.7	9768	6835	6631	26.3	1798	274	526
Specimen_001_C1_C01_025.fcs	C01	chl	50	light	1	10:20:00	11:00:00	02:59:38	239.633	279.633	240.572	280.572	9579	17	16.5	49.2	8.34	1554	17885	2914	4338	6265	6810	8316	5976	11020	7529	6935	13605	6641	12626	8664	22.4	131	43.9	49.6	50.1	9631	6626	5964	44	2918	12563	8625
Specimen_001_C2_C02_026.fcs	C02	wt	50	light	1	10:21:00	11:00:00	03:00:06	240.1	279.1			2	72.9	19.3	104	75.8	19710	4.48	2043	1864	988	7118	372	5050	886	1627	21055	375	6494	1585	2945	93.6	1.19	31.5	62.4	63.3	9945	6584	6377	27.2	1788	261	520
Specimen_001_C3_C03_027.fcs	C03	chl	50	light	2	10:20:00	11:00:00	03:00:34	240.567	280.567	240.572	280.572	9104	17.3	16.9	43.9	7.58	1257	18635	2856	4469	6322	6853	8458	6120	11095	7646	6952	14048	6727	12771	8830	18.1	133	42.5	49.5	50.6	9251	6710	6107	42.4	2848	12576	8701
Specimen_001_C4_C04_028.fcs	C04	wt	50	light	2	10:21:00	11:00:00	03:01:03	241.05	280.05			96	16.2	14.4	86.2	13.9	3052	24077	3223	4944	7389	6580	9295	6002	11586	7869	6980	15628	6708	13409	9022	43.7	154	48	55.1	54.8	9252	6555	6321	28.3	1853	395	609
Specimen_001_C5_C05_029.fcs	C05	chl	50	light	3	10:20:00	11:00:00	03:01:31	241.517	281.517	240.572	280.572	9586	16.8	16.5	44.5	7.47	1259	17887	2896	4288	6208	6819	8458	6107	11070	7612	6897	13638	6747	12684	8689	18.3	131	42.9	48.9	49.3	9636	6733	6093	43.1	2900	12635	8661
Specimen_001_C6_C06_030.fcs	C06	wt	50	light	3	10:21:00	11:00:00	03:01:59	241.983	280.983			4	88.4	79.8	62.3	55	13856	637	1804	4882	1749	18619	489	6054	1295	3016	23781	1004	5883	2014	6724	58.3	63.4	30.7	86.9	72.6	9235	6546	6308	27.7	1810	259	517
Specimen_001_C7_C07_031.fcs	C07	chl	80	light	1	10:22:00	11:00:00	03:02:27	242.45	280.45	243.406	281.406	7983	31.5	18.6	101	31.7	7530	18511	2778	5519	6544	7041	6679	5169	9218	7365	10315	12083	5714	10686	9071	73	153	48.6	61.2	60.8	8027	5704	5147	48.7	2776	10632	9030
Specimen_001_C8_C08_032.fcs	C08	wt	80	light	1	10:23:00	11:00:00	03:02:56	242.933	279.933			2	71.7	13.4	115	82.4	20163	1683	2284	4201	4421	6477	853	4416	812	4566	20734	2044	6031	3938	7536	97.2	82.4	37.9	112	55.7	8589	5704	5393	31.7	1809	235	601
Specimen_001_C9_C09_033.fcs	C09	chl	80	light	2	10:22:00	11:00:00	03:03:24	243.4	281.4	243.406	281.406	8720	29.4	18.6	99.5	29.3	6943	18628	2696	5417	6374	7041	6815	5279	9280	7365	9763	12149	5801	10852	9016	71.1	153	46.5	58.7	60.1	8767	5789	5268	46.6	2696	10799	8976
Specimen_001_C10_C10_034.fcs	C10	wt	80	light	2	10:23:00	11:00:00	03:03:53	243.883	280.883			8	110	126	35.7	39.4	10054	693	3287	2727	1518	34991	583	5887	801	5347	30252	904	6246	1601	6826	33.2	76.7	52.6	94.8	40	8165	5572	5291	33.4	1860	240	728
Specimen_001_C11_C11_035.fcs	C11	chl	80	light	3	10:22:00	11:00:00	03:04:22	244.367	282.367	243.406	281.406	8456	31.2	18.5	101	31.5	7461	16468	2667	5302	6301	7032	6567	5224	9136	7317	10252	11623	5695	10571	8972	72.8	142	46.8	59.6	59.1	8513	5687	5213	48.2	2742	10521	8933
Specimen_001_C12_C12_036.fcs	C12	wt	80	light	3	10:23:00	11:00:00	03:04:50	244.833	281.833			4	129	130	2.19	2.82	0	91.6	4470	1184	136	34991	492	8262	882	5439	34991	526	10512	885	6011	0	17.4	42.5	15.3	19.7	9134	5556	5336	35.5	1970	242	753
Specimen_001_A1_A01_001.fcs	A01	chl	ctrl	dark	1	10:45:00	11:00:00	03:06:30	246.5	261.5	246.944	261.944	9945	20	19.6	37.1	7.43	1433	20536	2727	4672	6560	7161	10855	5725	12268	8834	7271	16897	6430	13892	9982	19.7	122	42.4	47.2	46.8	10035	6402	5701	42.8	2738	13774	9906
Specimen_001_A3_A03_002.fcs	A03	chl	ctrl	dark	2	10:45:00	11:00:00	03:06:56	246.933	261.933	246.944	261.944	9632	20.1	19.7	35.8	7.19	1382	19842	2662	4617	6506	7178	10819	5750	12240	8794	7276	16846	6403	13890	9984	19	118	41.6	46.8	46.2	9718	6380	5725	42.6	2716	13786	9918
Specimen_001_A5_A05_003.fcs	A05	chl	ctrl	dark	3	10:45:00	11:00:00	03:07:24	247.4	262.4	246.944	261.944	9644	19.7	19.4	36.8	7.25	1428	22236	2657	4606	6482	7135	10674	5701	12212	8736	7235	16446	6345	13734	9829	19.7	135	41.9	47.2	46.9	9735	6315	5676	42.2	2666	13612	9751
Specimen_001_A7_A07_004.fcs	A07	chl	5	dark	1	10:45:00	11:00:00	03:07:52	247.867	262.867	248.3	263.3	9943	19.9	19.5	38.9	7.74	1538	25457	2826	4861	6885	7144	10531	5737	12129	8716	7261	16944	6407	13800	9884	21.2	150	44.1	49.9	49.2	10038	6376	5713	44.5	2838	13676	9805
Specimen_001_A9_A09_005.fcs	A09	chl	5	dark	2	10:45:00	11:00:00	03:08:19	248.317	263.317	248.3	263.3	9929	19	18.7	36.8	6.99	1299	22107	2735	4676	6690	7067	10531	5787	12184	8639	7143	16732	6435	13884	9822	18.2	132	42.5	48.2	47.6	10015	6407	5774	42.8	2743	13772	9750
Specimen_001_A11_A11_006.fcs	A11	chl	5	dark	3	10:45:00	11:00:00	03:08:43	248.717	263.717	248.3	263.3	9929	18.7	18.4	41.1	7.71	1513	22493	2737	4646	6656	7015	10638	5737	12268	8639	7130	16688	6393	13914	9798	21.2	135	42.8	47.8	47.4	10054	6353	5713	43.3	2752	13750	9697
Specimen_001_B1_B01_007.fcs	B01	chl	10	dark	1	10:46:00	11:00:00	03:09:10	249.167	263.167	249.6	263.6	9931	19	18.6	40.3	7.65	1488	19209	2687	4523	6484	7041	10531	5640	12184	8658	7157	16354	6329	13801	9745	20.8	117	42.4	47	46.4	10034	6294	5616	42.9	2700	13666	9662
Specimen_001_B3_B03_008.fcs	B03	chl	10	dark	2	10:46:00	11:00:00	03:09:36	249.6	263.6	249.6	263.6	9951	18.7	18.2	43.4	8.12	1650	23719	2737	4785	6840	7007	10460	5688	12184	8562	7141	16745	6351	13861	9754	23.1	142	43.1	49.3	49.1	10092	6300	5652	43.7	2756	13676	9641
Specimen_001_B5_B05_009.fcs	B05	chl	10	dark	3	10:46:00	11:00:00	03:10:02	250.033	264.033	249.6	263.6	9943	18.5	18	43.6	8.05	1623	18221	2586	4292	6209	6981	10390	5568	12212	8543	7106	15613	6184	13615	9536	22.8	117	41.8	45.6	45	10077	6141	5544	42.4	2602	13443	9430
Specimen_001_B7_B07_010.fcs	B07	chl	30	dark	1	10:54:00	11:00:00	03:10:28	250.467	256.467	250.928	256.928	9954	21.5	17.8	77.2	16.6	3401	23467	2792	5226	7083	6947	11040	5462	12240	8933	7737	17634	6048	13985	10306	44	133	46.2	50.6	50.7	10122	5993	5416	46.8	2808	13764	10165
Specimen_001_B9_B09_011.fcs	B09	chl	30	dark	2	10:54:00	11:00:00	03:10:56	250.933	256.933	250.928	256.928	9967	21.3	17.7	76	16.2	3306	20161	2619	4907	6673	6947	10819	5497	12129	8854	7696	16668	5968	13726	10087	43	121	43.9	48.6	48.6	10112	5921	5451	44.5	2634	13538	9968
Specimen_001_B11_B11_012.fcs	B11	chl	30	dark	3	10:54:00	11:00:00	03:11:23	251.383	257.383	250.928	256.928	9941	22.1	17.9	80.9	17.9	3770	18988	2540	4914	6596	6964	10746	5416	12018	8854	7891	16506	5886	13613	10139	47.8	115	43.2	48.5	48.5	10113	5832	5370	43.9	2562	13393	9995
Specimen_001_C1_C01_013.fcs	C01	chl	50	dark	1	10:55:00	11:00:00	03:11:50	251.833	256.833	252.272	257.272	9959	81.5	98.5	44.1	35.9	9260	16054	2328	5427	6345	26019	4486	3518	4254	9884	22713	9584	4273	6849	11220	40.8	167	54.5	92.6	48.4	10060	4257	3511	54.6	2325	6786	11126
Specimen_001_C3_C03_014.fcs	C03	chl	50	dark	2	10:55:00	11:00:00	03:12:16	252.267	257.267	252.272	257.272	9961	80.6	98.4	44.9	36.2	9307	17060	2455	5605	6585	25977	4719	3590	4380	10064	22466	10125	4384	7072	11403	41.4	168	56	93.1	49.1	10081	4362	3575	56.2	2451	6995	11291
Specimen_001_C5_C05_015.fcs	C05	chl	50	dark	3	10:55:00	11:00:00	03:12:43	252.717	257.717	252.272	257.272	9962	78.2	98	47.9	37.5	9522	18931	2407	5612	6638	25737	4947	3612	4556	9996	21842	10333	4383	7307	11353	43.6	183	54.9	90.8	49.4	10083	4362	3590	55.1	2404	7227	11243
Specimen_001_C7_C07_016.fcs	C07	chl	80	dark	1	10:56:00	11:00:00	03:13:09	253.15	257.15	253.611	257.611	9966	100	101	12	12.1	4406	10206	1645	5491	2782	27446	3234	3352	3441	9491	27501	5946	3687	4207	10956	16	172	44.6	66.1	50.1	10117	3666	3332	44.9	1645	4156	10827
Specimen_001_C9_C09_017.fcs	C09	chl	80	dark	2	10:56:00	11:00:00	03:13:37	253.617	257.617	253.611	257.611	9914	100	101	11.9	12	4382	9035	1573	5363	2682	27395	3223	3292	3434	9427	27475	5784	3626	4168	10881	16	156	43.4	64.3	49.3	10057	3612	3279	44.1	1595	4125	10772
Specimen_001_C11_C11_018.fcs	C11	chl	80	dark	3	10:56:00	11:00:00	03:14:04	254.067	258.067	253.611	257.611	9957	100	101	11.9	12	4391	11076	1560	5362	2751	27463	3202	3319	3413	9406	27515	5831	3645	4174	10899	16	190	42.8	65.9	49.2	10069	3633	3312	42.9	1560	4136	10804
Specimen_003_A2_A02_019.fcs	A02	wt	ctrl	dark	1	10:41:00	11:00:00	03:15:02	255.033	274.033			0	n/a	n/a	n/a	n/a	n/a	n/a	n/a	n/a	n/a	n/a	n/a	n/a	n/a	n/a	n/a	n/a	n/a	n/a	n/a	n/a	n/a	n/a	n/a	n/a	3808	6351	6107	24.6	1560	244	471
Specimen_003_A4_A04_020.fcs	A04	wt	ctrl	dark	2	10:41:00	11:00:00	03:15:26	255.433	274.433			0	n/a	n/a	n/a	n/a	n/a	n/a	n/a	n/a	n/a	n/a	n/a	n/a	n/a	n/a	n/a	n/a	n/a	n/a	n/a	n/a	n/a	n/a	n/a	n/a	2545	6308	6160	24.2	1526	242	477
Specimen_003_A6_A06_021.fcs	A06	wt	ctrl	dark	3	10:41:00	11:00:00	03:15:51	255.85	274.85			0	n/a	n/a	n/a	n/a	n/a	n/a	n/a	n/a	n/a	n/a	n/a	n/a	n/a	n/a	n/a	n/a	n/a	n/a	n/a	n/a	n/a	n/a	n/a	n/a	2602	6337	6107	24.3	1540	245	469
Specimen_003_A8_A08_022.fcs	A08	wt	5	dark	1	10:41:00	11:00:00	03:16:15	256.25	275.25			0	n/a	n/a	n/a	n/a	n/a	n/a	n/a	n/a	n/a	n/a	n/a	n/a	n/a	n/a	n/a	n/a	n/a	n/a	n/a	n/a	n/a	n/a	n/a	n/a	1849	6258	6120	24.4	1529	242	473
Specimen_003_A10_A10_023.fcs	A10	wt	5	dark	2	10:41:00	11:00:00	03:17:16	257.267	276.267			0	n/a	n/a	n/a	n/a	n/a	n/a	n/a	n/a	n/a	n/a	n/a	n/a	n/a	n/a	n/a	n/a	n/a	n/a	n/a	n/a	n/a	n/a	n/a	n/a	2279	6345	6253	23.4	1487	247	480
Specimen_003_A12_A12_024.fcs	A12	wt	5	dark	3	10:41:00	11:00:00	03:17:43	257.717	276.717			0	n/a	n/a	n/a	n/a	n/a	n/a	n/a	n/a	n/a	n/a	n/a	n/a	n/a	n/a	n/a	n/a	n/a	n/a	n/a	n/a	n/a	n/a	n/a	n/a	2300	6275	6120	24.7	1547	244	478
Specimen_003_B2_B02_025.fcs	B02	wt	10	dark	1	10:42:00	11:00:00	03:18:52	258.867	276.867			0	n/a	n/a	n/a	n/a	n/a	n/a	n/a	n/a	n/a	n/a	n/a	n/a	n/a	n/a	n/a	n/a	n/a	n/a	n/a	n/a	n/a	n/a	n/a	n/a	6628	6291	6067	25.4	1599	247	485
Specimen_003_B4_B04_026.fcs	B04	wt	10	dark	2	10:42:00	11:00:00	03:19:19	259.317	277.317			1	130	130	n/a	n/a	n/a	n/a	n/a	n/a	n/a	34991	990	4032	1032	9577	34991	990	4032	1032	9577	n/a	n/a	n/a	n/a	n/a	6261	6285	6120	24.6	1545	245	489
Specimen_003_B6_B06_027.fcs	B06	wt	10	dark	3	10:42:00	11:00:00	03:19:46	259.767	277.767			1	82.4	82.4	n/a	n/a	n/a	n/a	n/a	n/a	n/a	19474	392	4407	1418	2761	19474	392	4407	1418	2761	n/a	n/a	n/a	n/a	n/a	4973	6302	6120	25.6	1616	245	478
Specimen_003_B8_B08_028.fcs	B08	wt	30	dark	1	10:47:00	11:00:00	03:20:12	260.2	273.2			0	n/a	n/a	n/a	n/a	n/a	n/a	n/a	n/a	n/a	n/a	n/a	n/a	n/a	n/a	n/a	n/a	n/a	n/a	n/a	n/a	n/a	n/a	n/a	n/a	4752	5835	5664	30.5	1780	237	574
Specimen_003_B10_B10_029.fcs	B10	wt	30	dark	2	10:47:00	11:00:00	03:20:40	260.667	273.667			0	n/a	n/a	n/a	n/a	n/a	n/a	n/a	n/a	n/a	n/a	n/a	n/a	n/a	n/a	n/a	n/a	n/a	n/a	n/a	n/a	n/a	n/a	n/a	n/a	4766	5880	5762	29.9	1759	240	597
Specimen_003_B12_B12_030.fcs	B12	wt	30	dark	3	10:47:00	11:00:00	03:21:07	261.117	274.117			1	127	127	n/a	n/a	n/a	n/a	n/a	n/a	n/a	34991	1034	25580	1451	7111	34991	1034	25580	1451	7111	n/a	n/a	n/a	n/a	n/a	6106	6075	5976	28.7	1743	239	538
Specimen_003_C2_C02_031.fcs	C02	wt	50	dark	1	10:49:00	11:00:00	03:21:34	261.567	272.567			20	130	130	0	0	0.00401	104	2351	700	112	34991	453	7992	800	5640	34991	490	7790	818	5951	1.15e-05	21.2	30.2	13.7	11.8	6222	4155	3723	37.5	1559	315	2251
Specimen_003_C4_C04_032.fcs	C04	wt	50	dark	2	10:49:00	11:00:00	03:22:01	262.017	273.017			19	129	130	1.84	2.39	0	294	4036	1659	190	34991	456	8775	784	5812	34991	552	8960	839	6342	0	53.3	45	22.7	26.2	5723	4089	3723	35.9	1469	317	2350
Specimen_003_C6_C06_033.fcs	C06	wt	50	dark	3	10:49:00	11:00:00	03:22:28	262.467	273.467			11	130	130	0	0	0	111	2107	801	131	34991	441	6093	703	6432	34991	474	6821	745	6339	0	23.5	30.9	17.6	12.6	5615	4106	3746	35.2	1445	320	2353
Specimen_003_C8_C08_034.fcs	C08	wt	80	dark	1	10:50:00	11:00:00	03:22:55	262.917	272.917			29	130	130	0	0	0	154	1687	994	116	34991	451	8099	781	5900	34991	495	7699	786	6211	0	31	21.9	14.8	16	6613	3874	3746	27.1	1050	335	2613
Specimen_003_C10_C10_035.fcs	C10	wt	80	dark	2	10:50:00	11:00:00	03:23:22	263.367	273.367			29	130	130	0.18	0.23	0	261	2517	1643	156	34991	486	8318	846	6294	34991	579	7942	854	6575	0	45	31.7	18.3	25	6378	3858	3723	27.8	1071	336	2635
Specimen_003_C12_C12_036.fcs	C12	wt	80	dark	3	10:50:00	11:00:00	03:23:50	263.833	273.833			36	130	130	0	0	0	107	1553	734	110	34991	451	8208	796	5951	34991	484	8231	785	6127	0	22.1	18.9	14	12	7510	3858	3731	27.6	1065	335	2628
test_H12_H12_002.fcs	H12	chl	ctrl test	light	3	10:00:00	11:00:00	22:00:52	-59.1333	0.866667	-58.125	1.875	15054	13.1	12.4	62.8	8.22	1291	21431	2859	4468	6952	6366	11652	5462	13512	8639	6499	17898	6216	15223	9772	19.9	120	46	45.7	45.7	15181	6211	5451	47.8	2967	15154	9747
test_H10_H10_001.fcs	H10	chl	ctrl test	light	2	10:00:00	11:00:00	22:02:53	-57.1167	2.88333	-58.125	1.875	16389	13	12.4	61.3	7.96	1337	24727	2946	4679	7256	6366	11613	5474	13544	8620	6488	18527	6259	15397	9881	20.6	133	47.1	47.1	47.4	16508	6248	5462	47.6	2973	15316	9837
Specimen_001_A1_A01_003.fcs	A01	chl	ctrl	light	1	10:12:00	11:00:00	22:20:53	-39.1167	8.88333	-38.25	9.75	9973	13.5	12.9	57.6	7.74	1309	16135	2257	3870	5761	6417	10855	5268	12993	8373	6534	15279	5770	14224	9225	20	106	39.1	40.5	42	10035	5757	5257	39.2	2258	14143	9177
Specimen_001_A2_A02_004.fcs	A02	wt	ctrl	light	1	10:12:00	11:00:00	22:21:16	1401.27	1449.27			9	72.9	50.6	77.4	56.4	14143	2529	4987	2019	4080	11664	1346	4537	2346	6146	20246	2601	5693	4371	6186	69.9	97.2	87.6	93.3	32.6	14353	5720	5497	26.3	1507	209	456
Specimen_001_A3_A03_005.fcs	A03	chl	ctrl	light	2	10:12:00	11:00:00	22:21:45	-38.25	9.75	-38.25	9.75	9982	13.4	12.8	60	8.06	1415	20513	2359	4083	6186	6409	10855	5291	12993	8336	6541	15693	5819	14296	9253	21.6	131	40.5	43.3	44.1	10036	5812	5279	40.6	2358	14224	9209
Specimen_001_A4_A04_006.fcs	A04	wt	ctrl	light	2	10:12:00	11:00:00	22:22:08	1402.13	1450.13			5	86.4	119	64.5	55.7	14769	6994	7464	2057	6661	34991	1469	8873	1462	10156	24235	6117	9784	6097	9084	60.9	114	76.3	109	22.6	14255	5744	5568	26.2	1506	210	460
Specimen_001_A5_A05_007.fcs	A05	chl	ctrl	light	3	10:12:00	11:00:00	22:22:37	-37.3833	10.6167	-38.25	9.75	9932	13	12.4	58.5	7.62	1279	17263	2304	3872	5954	6366	10855	5302	13053	8336	6487	15444	5802	14325	9203	19.7	112	39.7	41.6	42.1	9999	5792	5291	39.8	2303	14236	9150
Specimen_001_A6_A06_008.fcs	A06	wt	ctrl	light	3	10:12:00	11:00:00	22:23:02	1403.03	1451.03			5	37.5	12	132	49.5	12666	4486	2782	2844	4775	6323	1937	4862	4682	4352	12566	3797	5760	6282	5591	101	118	48.3	76	50.9	14647	5729	5533	26.5	1517	208	457
Specimen_001_A7_A07_009.fcs	A07	chl	5	light	1	10:12:00	11:00:00	22:23:30	-36.5	11.5	-35.6222	12.3778	9986	13.4	12.8	54.7	7.33	1247	17619	2226	3910	5903	6417	10855	5291	12964	8355	6523	15390	5777	14238	9222	19.1	114	38.5	41.5	42.4	10045	5766	5279	38.6	2227	14159	9176
Specimen_001_A8_A08_010.fcs	A08	wt	5	light	1	10:13:00	11:00:00	22:23:54	1403.9	1450.9			2	130	130	0	0	0	1941	112	6736	431	34991	1817	2480	1518	11936	34991	3189	2560	1823	16699	0	60.9	4.39	23.7	40.3	13740	5720	5509	26.3	1504	206	454
Specimen_001_A9_A09_011.fcs	A09	chl	5	light	2	10:12:00	11:00:00	22:24:23	-35.6167	12.3833	-35.6222	12.3778	9974	13.4	12.8	58.1	7.79	1343	16761	2304	3904	5808	6409	10746	5313	12904	8318	6531	15161	5790	14151	9164	20.6	111	39.8	41	42.6	10033	5780	5302	39.9	2304	14073	9118
Specimen_001_A10_A10_012.fcs	A10	wt	5	light	2	10:13:00	11:00:00	22:24:46	1404.77	1451.77			5	60.4	19.5	105	63.6	15580	3783	1433	2275	4983	7144	913	3273	3568	6460	17931	3270	2879	5248	6099	86.9	116	49.8	94.9	37.3	13457	5754	5568	25.6	1473	209	456
Specimen_001_A11_A11_013.fcs	A11	chl	5	light	3	10:12:00	11:00:00	22:25:15	-34.75	13.25	-35.6222	12.3778	9969	12.6	12.1	57.7	7.28	1149	17981	2220	3749	5753	6340	10819	5313	13053	8281	6435	14980	5781	14189	9068	17.8	120	38.4	40.5	41.3	10029	5772	5302	38.5	2220	14110	9022
Specimen_001_A12_A12_014.fcs	A12	wt	5	light	3	10:13:00	11:00:00	22:25:40	1405.67	1452.67			7	60.8	12.6	107	64.9	15492	3438	1520	7623	4657	6392	3044	4500	6896	6957	18436	3437	4760	5268	8984	84	100	31.9	88.4	84.9	14656	5761	5580	25.8	1486	208	459
Specimen_001_B1_B01_015.fcs	B01	chl	10	light	1	10:14:00	11:00:00	22:26:07	-33.8833	12.1167	-33.0056	12.9944	9980	13.6	13	59.4	8.05	1446	22122	2542	4251	6343	6426	10929	5313	13023	8373	6552	16190	5903	14451	9382	22.1	137	43.1	43.9	45.3	10040	5893	5302	43.1	2541	14370	9333
Specimen_001_B2_B02_016.fcs	B02	wt	10	light	1	10:15:00	11:00:00	22:26:32	1406.53	1451.53			3	130	130	0	0	0.00478	627	4081	4016	212	34991	774	5007	1026	7529	34991	982	5703	1028	8999	1.37e-05	63.8	71.6	20.6	44.6	14263	5729	5533	26.2	1503	208	458
Specimen_001_B3_B03_017.fcs	B03	chl	10	light	2	10:14:00	11:00:00	22:27:00	-33	13	-33.0056	12.9944	9974	13.4	12.8	57.5	7.69	1302	20134	2563	4075	6237	6409	10929	5313	13053	8355	6525	15965	5890	14436	9332	20	126	43.5	43.2	43.7	10026	5880	5302	43.6	2566	14366	9290
Specimen_001_B4_B04_018.fcs	B04	wt	10	light	2	10:15:00	11:00:00	22:27:23	1407.38	1452.38			0	n/a	n/a	n/a	n/a	n/a	n/a	n/a	n/a	n/a	n/a	n/a	n/a	n/a	n/a	n/a	n/a	n/a	n/a	n/a	n/a	n/a	n/a	n/a	n/a	14263	5725	5533	25.9	1482	208	451
Specimen_001_B5_B05_019.fcs	B05	chl	10	light	3	10:14:00	11:00:00	22:27:52	-32.1333	13.8667	-33.0056	12.9944	9982	13.2	12.5	58.7	7.76	1300	22640	2535	4164	6393	6383	10929	5302	13053	8373	6510	16106	5878	14467	9334	20	141	43.1	44.2	44.6	10042	5868	5291	43.2	2533	14386	9286
Specimen_001_B6_B06_020.fcs	B06	wt	10	light	3	10:15:00	11:00:00	22:28:15	1408.25	1453.25			2	21.7	4.1	115	24.9	2997	1165	3589	2246	3975	5537	21383	3739	14754	11273	7656	22207	6276	17565	12861	39.1	5.24	57.2	22.6	17.5	14236	5721	5533	26.1	1496	210	450
Specimen_001_B7_B07_021.fcs	B07	chl	30	light	1	10:16:00	11:00:00	22:28:43	-31.2833	12.7167	-30.4	13.6	9977	21.4	20.6	44.1	9.43	1533	18471	2321	4367	5702	7272	11228	5235	12325	9074	7458	16041	5766	13594	10062	20.6	115	40.2	41.9	43.4	10023	5759	5224	40.3	2319	13537	10022
Specimen_001_B8_B08_022.fcs	B08	wt	30	light	1	10:17:00	11:00:00	22:29:07	1409.12	1452.12			0	n/a	n/a	n/a	n/a	n/a	n/a	n/a	n/a	n/a	n/a	n/a	n/a	n/a	n/a	n/a	n/a	n/a	n/a	n/a	n/a	n/a	n/a	n/a	n/a	13722	5712	5521	26	1484	205	443
Specimen_001_B9_B09_023.fcs	B09	chl	30	light	2	10:16:00	11:00:00	22:29:36	-30.4	13.6	-30.4	13.6	9969	21.2	20.5	41.8	8.85	1342	22522	2469	4641	6240	7272	12298	5224	12904	9491	7415	17862	5809	14311	10537	18.1	126	42.5	43.6	44	10020	5806	5213	43.5	2527	14258	10500
Specimen_001_B10_B10_024.fcs	B10	wt	30	light	2	10:17:00	11:00:00	22:30:00	1410	1453			4	75.8	25.2	82.7	62.7	15934	3702	1394	4590	4674	7827	842	3413	1979	7731	21196	3206	3140	4264	8529	75.2	115	44.4	110	53.8	13540	5754	5580	25.1	1444	203	444
Specimen_001_B11_B11_025.fcs	B11	chl	30	light	3	10:16:00	11:00:00	22:30:29	-29.5167	14.4833	-30.4	13.6	9911	21.7	20.9	44.1	9.56	1588	19828	2344	4431	5777	7314	11190	5279	12268	9095	7499	16093	5791	13549	10077	21.2	123	40.5	42.6	44	9985	5780	5268	40.6	2345	13456	10012
Specimen_001_B12_B12_026.fcs	B12	wt	30	light	3	10:17:00	11:00:00	22:30:54	1410.9	1453.9			4	63.6	24.8	79.2	50.4	12853	2864	10425	3523	3955	7776	1454	3950	1515	4882	16970	2965	10267	4655	6423	75.7	96.6	102	84.9	54.9	13783	5690	5486	25.9	1475	202	438
Specimen_001_C1_C01_027.fcs	C01	chl	50	light	1	10:20:00	11:00:00	22:31:22	-28.6333	11.3667	-27.7667	12.2333	9966	27.7	26.6	41.7	11.6	2038	21957	2409	5022	5716	8007	11496	5268	11827	9620	8301	16836	5828	13127	10804	24.6	130	41.3	43.5	46.5	10031	5818	5268	41.4	2410	13059	10750
Specimen_001_C2_C02_028.fcs	C02	wt	50	light	1	10:21:00	11:00:00	22:31:46	1411.77	1450.77			5	101	113	41.6	42	11567	4437	16838	12020	2925	34991	3191	3604	1874	6718	28352	4131	13550	3169	12567	40.8	107	124	92.3	95.7	13723	5693	5486	26.5	1510	202	448
Specimen_001_C3_C03_029.fcs	C03	chl	50	light	2	10:20:00	11:00:00	22:32:14	-27.7667	12.2333	-27.7667	12.2333	9973	27.9	27	40.4	11.3	1903	20798	2393	4965	5703	8058	11535	5279	11827	9685	8309	16864	5802	13149	10834	22.9	123	41.2	43.4	45.8	10027	5790	5279	41.3	2394	13082	10784
Specimen_001_C4_C04_030.fcs	C04	wt	50	light	2	10:21:00	11:00:00	22:32:38	1412.63	1451.63			5	98.6	130	43.6	43	12685	4187	1530	3236	4030	34991	1873	5676	1325	7800	25734	3481	4912	3596	9222	49.3	120	31.2	112	35.1	14072	5709	5509	26	1486	205	450
Specimen_001_C5_C05_031.fcs	C05	chl	50	light	3	10:20:00	11:00:00	22:33:06	-26.9	13.1	-27.7667	12.2333	9962	27.7	26.7	40.6	11.2	1899	18046	2335	4791	5420	8024	11457	5279	11800	9664	8289	16385	5804	13034	10739	22.9	110	40.2	41.6	44.6	10016	5796	5279	40.3	2334	12969	10688
Specimen_001_C6_C06_032.fcs	C06	wt	50	light	3	10:21:00	11:00:00	22:33:30	1413.5	1452.5			3	95.7	130	62	59.4	15540	222197	1056	147157	7099	34991	7774	4008	9817	7921	26019	132370	4125	8464	91656	59.7	168	25.6	83.9	161	14191	5728	5556	25.9	1482	206	462
Specimen_001_C7_C07_033.fcs	C07	chl	80	light	1	10:22:00	11:00:00	22:33:59	-26.0167	11.9833	-25.1333	12.8667	9971	47.9	39.8	54.9	26.3	6612	18285	2267	5865	4942	9852	10320	5114	9884	10796	12542	14789	5583	10723	12189	52.7	124	40.6	46.1	48.1	10018	5577	5103	40.7	2267	10676	12139
Specimen_001_C8_C08_034.fcs	C08	wt	80	light	1	10:23:00	11:00:00	22:34:23	1414.38	1451.38			1	101	101	n/a	n/a	n/a	n/a	n/a	n/a	n/a	27463	7644	4211	5268	14483	27463	7644	4211	5268	14483	n/a	n/a	n/a	n/a	n/a	13836	5586	5404	26.5	1480	204	453
Specimen_001_C9_C09_035.fcs	C09	chl	80	light	2	10:22:00	11:00:00	22:34:52	-25.1333	12.8667	-25.1333	12.8667	9972	46.5	38.9	54.8	25.5	6384	19248	2255	5794	5015	9716	10320	5071	9951	10578	12186	14759	5511	10800	12000	52.4	130	40.9	46.4	48.3	10009	5506	5060	40.9	2254	10764	11961
Specimen_001_C10_C10_036.fcs	C10	wt	80	light	2	10:23:00	11:00:00	22:35:16	1415.27	1452.27			2	114	97.6	20.1	22.9	6683	22.3	1216	6625	1247	25541	3095	2865	1712	8873	30266	3111	3725	2594	13558	22.1	0.72	32.6	48.1	48.9	14293	5544	5336	28.2	1564	202	450
Specimen_001_C11_C11_037.fcs	C11	chl	80	light	3	10:22:00	11:00:00	22:35:45	-24.25	13.75	-25.1333	12.8667	9977	48.9	40.5	55.4	27.1	6959	17880	2256	5896	5071	9963	10182	5039	9707	10920	12844	14702	5525	10623	12231	54.2	122	40.8	47.7	48.2	10033	5515	5029	40.9	2256	10568	12170
Specimen_001_C12_C12_038.fcs	C12	wt	80	light	3	10:23:00	11:00:00	22:36:10	1416.17	1453.17			1	130	130	n/a	n/a	n/a	n/a	n/a	n/a	n/a	34991	1364	3686	1084	12553	34991	1364	3686	1084	12553	n/a	n/a	n/a	n/a	n/a	15129	5516	5347	27.7	1528	203	451
Specimen_004_G8_G08_076.fcs	G08	wt	200	light	1	10:27:00	11:00:00	22:40:10	1420.17	1453.17			4	130	130	0	0	0	1513	9884	7186	614	34991	665	3227	958	6926	34991	1744	8655	1275	11902	0	86.7	114	48.1	60.4	14135	4639	4444	27.4	1273	204	467
Specimen_004_G9_G09_077.fcs	G09	chl	200	light	2	10:26:00	11:00:00	22:40:39	-19.35	14.65	-18.0333	15.9667	9975	99.5	99.9	6.1	6.07	2604	15529	1827	7338	2680	26729	9017	4108	5799	15491	26704	12828	4540	6382	17089	9.75	121	40.3	42	42.9	10032	4533	4099	40.3	1827	6350	17001
Specimen_004_G10_G10_078.fcs	G10	wt	200	light	2	10:27:00	11:00:00	22:41:03	1421.05	1454.05			1	130	130	n/a	n/a	n/a	n/a	n/a	n/a	n/a	34991	901	3246	1020	8814	34991	901	3246	1020	8814	n/a	n/a	n/a	n/a	n/a	14721	4500	4290	27.2	1223	203	462
Specimen_004_G11_G11_079.fcs	G11	chl	200	light	3	10:26:00	11:00:00	22:41:31	-18.4833	15.5167	-18.0333	15.9667	9970	99.5	100	6.2	6.17	2656	14090	1791	7235	2575	26729	8957	4049	5799	15491	26720	12667	4470	6355	17044	9.94	111	40.1	40.5	42.4	10026	4463	4041	40.1	1790	6324	16959
Specimen_004_G12_G12_080.fcs	G12	wt	200	light	3	10:27:00	11:00:00	22:41:56	1421.93	1454.93			2	130	130	0	0	0	684	2390	2925	394	34991	593	2860	922	6418	34991	1077	4550	1200	8486	0	63.6	52.5	32.8	34.5	14068	4510	4316	27.1	1223	203	465
Specimen_004_G7_G07_075.fcs	G07	chl	200	light	1	10:26:00	11:00:00	22:43:44	-16.2667	17.7333	-18.0333	15.9667	9980	99.8	100	6.22	6.2	2630	15682	1778	7471	2715	26831	9017	3808	5774	15563	26838	12852	4256	6356	17101	9.8	122	41.8	42.7	43.7	10036	4251	3800	41.8	1775	6325	17015
Specimen_001_A1_A01_001.fcs	A01	chl	ctrl	dark	1	10:45:00	11:00:00	23:01:59	1.98333	16.9833	2.37778	17.3778	9962	47.1	47.3	20.4	9.61	1849	22604	2541	5417	5534	11066	12093	5279	10554	11455	11172	17915	5893	11756	12795	16.5	126	43.1	47.1	42.3	10024	5892	5268	44.2	2605	11711	12745
Specimen_001_A3_A03_002.fcs	A03	chl	ctrl	dark	2	10:45:00	11:00:00	23:02:22	2.36667	17.3667	2.37778	17.3778	9958	54	54.4	18.4	9.95	1974	22627	2584	5732	5268	12365	12133	5302	10041	12156	12441	18025	5922	11187	13555	15.9	126	43.6	47.1	42.3	10012	5921	5291	44.7	2648	11152	13509
Specimen_001_A5_A05_003.fcs	A05	chl	ctrl	dark	3	10:45:00	11:00:00	23:02:47	2.78333	17.7833	2.37778	17.3778	9963	58.3	59.1	18.3	10.7	2271	20736	2375	5674	5019	13313	11692	5191	9449	12410	13363	17084	5759	10548	13667	17	121	41.2	47.6	41.5	9997	5753	5191	41.3	2374	10515	13625
Specimen_001_A7_A07_004.fcs	A07	chl	5	dark	1	10:45:00	11:00:00	23:03:10	3.16667	18.1667	3.56667	18.5667	9967	64.1	65.1	16.2	10.4	2335	20772	2463	6146	4846	14646	12052	5302	9177	13144	14631	17780	5884	10262	14606	16	117	41.9	47.2	42.1	10033	5871	5279	42	2463	10201	14519
Specimen_001_A9_A09_005.fcs	A09	chl	5	dark	2	10:45:00	11:00:00	23:03:34	3.56667	18.5667	3.56667	18.5667	9963	65.9	67	16.2	10.7	2432	20469	2379	5935	4567	15099	11771	5224	8913	13235	15085	16927	5780	9905	14545	16.1	121	41.2	46.1	40.8	10030	5779	5213	43	2486	9875	14491
Specimen_001_A11_A11_006.fcs	A11	chl	5	dark	3	10:45:00	11:00:00	23:03:58	3.96667	18.9667	3.56667	18.5667	9963	67.4	68.4	15.9	10.7	2526	20081	2406	6113	4639	15458	11890	5235	8794	13481	15448	17230	5808	9866	14805	16.4	117	41.4	47	41.3	10018	5803	5235	42	2436	9836	14744
Specimen_001_B1_B01_007.fcs	B01	chl	10	dark	1	10:46:00	11:00:00	23:04:21	4.35	18.35	4.75556	18.7556	9957	70.8	72	15.1	10.7	2612	23440	2545	6653	4767	16364	11971	5324	8600	13956	16332	18086	5924	9767	15503	16	130	43	48.8	42.9	10025	5911	5313	43.1	2545	9706	15408
Specimen_001_B3_B03_008.fcs	B03	chl	10	dark	2	10:46:00	11:00:00	23:04:45	4.75	18.75	4.75556	18.7556	9970	71.6	72.8	15.3	11	2718	21985	2601	6551	4690	16603	11931	5268	8505	14021	16554	17759	5907	9631	15488	16.4	124	44	48.7	42.3	10023	5897	5257	44.1	2600	9584	15413
Specimen_001_B5_B05_009.fcs	B05	chl	10	dark	3	10:46:00	11:00:00	23:05:10	5.16667	19.1667	4.75556	18.7556	9965	72.6	73.7	14.7	10.7	2691	18424	2380	6170	4241	16842	11613	5213	8336	13956	16809	16612	5791	9310	15252	16	111	41.1	45.6	40.5	10033	5780	5213	41.2	2380	9254	15158
Specimen_001_B7_B07_010.fcs	B07	chl	30	dark	1	10:54:00	11:00:00	23:05:34	5.56667	11.5667	5.97222	11.9722	9953	87.8	89.2	13.3	11.7	3821	20064	2488	7246	3908	21935	11040	5202	7095	15600	21901	16244	5811	8038	17081	17.4	124	42.8	48.6	42.4	10000	5809	5202	44	2557	8014	17024
Specimen_001_B9_B09_011.fcs	B09	chl	30	dark	2	10:54:00	11:00:00	23:05:58	5.96667	11.9667	5.97222	11.9722	9973	88.3	89.8	13.1	11.6	3811	18556	2255	6758	3633	22140	10566	5147	6896	15312	22080	15012	5653	7736	16608	17.3	124	39.9	47	40.7	10029	5644	5136	40	2256	7698	16525
Specimen_001_B11_B11_012.fcs	B11	chl	30	dark	3	10:54:00	11:00:00	23:06:23	6.38333	12.3833	5.97222	11.9722	9975	88.6	90.2	13.3	11.8	3874	17470	2285	6699	3624	22294	10566	5169	6881	15419	22212	14980	5653	7719	16660	17.4	117	40.4	46.9	40.2	10027	5646	5158	40.5	2285	7683	16581
Specimen_001_C1_C01_013.fcs	C01	chl	50	dark	1	10:55:00	11:00:00	23:06:46	6.76667	11.7667	7.15556	12.1556	9971	97.1	99	10.5	10.2	3713	18146	2241	7277	3254	26241	9978	5082	6160	16042	25817	14170	5576	6897	17540	14.4	128	40.2	47.2	41.5	10040	5568	5071	40.2	2240	6855	17430
Specimen_001_C3_C03_014.fcs	C03	chl	50	dark	2	10:55:00	11:00:00	23:07:09	7.15	12.15	7.15556	12.1556	9964	97.4	99.2	10.1	9.82	3674	19313	2366	7752	3349	26344	10147	5125	6226	16268	25929	14924	5652	7013	17926	14.2	129	41.9	47.8	43.2	10015	5640	5114	42	2367	6982	17844
Specimen_001_C5_C05_015.fcs	C05	chl	50	dark	3	10:55:00	11:00:00	23:07:33	7.55	12.55	7.15556	12.1556	9970	97.2	99	10.3	10	3700	17201	2299	7323	3046	26250	9844	5060	6146	16042	25857	13985	5573	6849	17478	14.3	123	41.3	44.5	41.9	10025	5566	5050	41.3	2299	6816	17391
Specimen_001_C7_C07_016.fcs	C07	chl	80	dark	1	10:56:00	11:00:00	23:07:56	7.93333	11.9333	8.33333	12.3333	9969	99.6	100	6.75	6.72	2846	18441	2244	7924	2954	26882	10495	4965	6213	16808	26822	14979	5486	6887	18473	10.6	123	40.9	42.9	42.9	10025	5478	4965	41	2244	6853	18380
Specimen_001_C9_C09_017.fcs	C09	chl	80	dark	2	10:56:00	11:00:00	23:08:20	8.33333	12.3333	8.33333	12.3333	9962	100	101	6.91	6.91	2893	17433	2229	7608	2805	27139	10355	4934	6160	16730	27023	14472	5421	6780	18305	10.7	120	41.1	41.4	41.6	10007	5412	4924	41.2	2231	6753	18231
Specimen_001_C11_C11_018.fcs	C11	chl	80	dark	3	10:56:00	11:00:00	23:08:44	8.73333	12.7333	8.33333	12.3333	9965	100	101	6.43	6.45	2788	18167	2226	7797	2827	27250	9910	4872	6028	16458	27144	14211	5343	6664	18107	10.3	128	41.7	42.4	43.1	10028	5334	4862	41.7	2225	6627	18003
Specimen_002_D1_D01_019.fcs	D01	chl	ctrl	dark	1	10:45:00	11:00:00	23:10:45	10.75	25.75	11.1389	26.1389	9967	70.8	72.4	16.6	11.8	2878	23579	2510	6564	4644	16466	11890	5279	8524	13989	16379	17674	5860	9676	15372	17.6	133	42.8	48	42.7	10022	5850	5268	42.9	2509	9628	15296
Specimen_002_D3_D03_020.fcs	D03	chl	ctrl	dark	2	10:45:00	11:00:00	23:11:08	11.1333	26.1333	11.1389	26.1389	9972	70.8	72.2	16.8	11.9	2937	21555	2523	6498	4669	16440	11931	5291	8543	14021	16392	17661	5920	9686	15374	17.9	122	42.6	48.2	42.3	10041	5907	5279	42.8	2529	9637	15290
Specimen_002_D5_D05_021.fcs	D05	chl	ctrl	dark	3	10:45:00	11:00:00	23:11:32	11.5333	26.5333	11.1389	26.1389	9974	71.3	72.9	17.1	12.2	3013	21258	2549	6400	4617	16611	11810	5268	8448	13956	16529	17384	5884	9596	15331	18.2	122	43.3	48.1	41.7	10031	5874	5257	43.4	2547	9547	15252
Specimen_002_D7_D07_022.fcs	D07	chl	5	dark	1	10:45:00	11:00:00	23:11:57	11.95	26.95	12.3444	27.3444	9907	74.6	76.2	15.8	11.8	3075	22470	2458	6684	4524	17534	11652	5224	8171	14316	17448	17299	5819	9278	15677	17.6	130	42.2	48.8	42.6	9981	5806	5213	42.3	2458	9216	15570
Specimen_002_D9_D09_023.fcs	D09	chl	5	dark	2	10:45:00	11:00:00	23:12:21	12.35	27.35	12.3444	27.3444	9968	74.7	76.2	15.7	11.7	3020	19381	2363	6313	4321	17560	11496	5235	8099	14283	17467	16692	5794	9166	15514	17.3	116	40.8	47.1	40.7	10035	5782	5224	40.9	2363	9111	15421
Specimen_002_D11_D11_024.fcs	D11	chl	5	dark	3	10:45:00	11:00:00	23:12:44	12.7333	27.7333	12.3444	27.3444	9931	75	76.9	16	12	3134	20573	2455	6530	4467	17748	11692	5235	8135	14383	17578	17175	5831	9251	15726	17.8	120	42.1	48.3	41.5	9989	5829	5235	43.5	2533	9210	15655
Specimen_002_E1_E01_025.fcs	E01	chl	10	dark	1	10:46:00	11:00:00	23:13:08	13.1333	27.1333	13.5389	27.5389	9940	78.9	80.6	14.6	11.5	3151	20394	2428	6776	4262	18893	11613	5202	7817	14788	18734	17025	5774	8900	16185	16.8	120	42.1	47.9	41.9	10023	5759	5191	42.2	2428	8835	16064
Specimen_002_E3_E03_026.fcs	E03	chl	10	dark	2	10:46:00	11:00:00	23:13:32	13.5333	27.5333	13.5389	27.5389	9909	78.6	80.3	14.6	11.5	3147	19344	2514	6652	4224	18816	11613	5246	7869	14754	18638	16879	5853	8905	16097	16.9	115	43	47.4	41.3	9971	5839	5235	43.1	2515	8855	16006
Specimen_002_E5_E05_027.fcs	E05	chl	10	dark	3	10:46:00	11:00:00	23:13:57	13.95	27.95	13.5389	27.5389	9952	79.2	81	14.7	11.6	3168	22046	2438	6877	4278	19012	11380	5169	7765	14720	18832	16865	5768	8808	16114	16.8	131	42.3	48.6	42.7	10008	5757	5169	42.3	2438	8764	16032
Specimen_002_E7_E07_028.fcs	E07	chl	30	dark	1	10:54:00	11:00:00	23:14:21	14.35	20.35	14.7556	20.7556	9906	92.2	93.7	11.2	10.3	3605	20216	2480	7563	3649	23806	10746	5114	6689	16004	23591	15934	5717	7625	17601	15.3	127	43.4	47.9	43	9963	5707	5103	43.4	2479	7586	17510
Specimen_002_E9_E09_029.fcs	E09	chl	30	dark	2	10:54:00	11:00:00	23:14:45	14.75	20.75	14.7556	20.7556	9912	92.2	93.8	11.6	10.7	3645	18708	2303	7176	3517	23815	10355	5071	6588	15746	23588	14983	5588	7417	17131	15.5	125	41.2	47.4	41.9	9984	5576	5060	41.3	2303	7369	17019
Specimen_002_E11_E11_030.fcs	E11	chl	30	dark	3	10:54:00	11:00:00	23:15:10	15.1667	21.1667	14.7556	20.7556	9906	92.7	94.3	11.2	10.4	3629	15585	2170	6866	3296	24020	10320	5007	6531	15746	23790	14481	5496	7305	17038	15.3	108	39.5	45.1	40.3	9984	5488	4997	40.3	2210	7262	16929
Specimen_002_F1_F01_031.fcs	F01	chl	50	dark	1	10:55:00	11:00:00	23:15:33	15.55	20.55	15.95	20.95	9971	98.3	99.5	8.73	8.58	3322	16627	2211	7606	3041	26472	10320	4872	6226	16535	26261	14798	5400	6967	18160	12.7	112	40.9	43.6	41.9	10052	5386	4852	41	2210	6918	18027
Specimen_002_F3_F03_032.fcs	F03	chl	50	dark	2	10:55:00	11:00:00	23:15:57	15.95	20.95	15.95	20.95	9890	98.1	99.4	8.86	8.69	3313	19827	2229	8057	3193	26464	10182	4893	6186	16420	26186	15079	5404	6976	18154	12.7	131	41.2	45.8	44.4	9970	5397	4882	42.2	2275	6933	18034
Specimen_002_F5_F05_033.fcs	F05	chl	50	dark	3	10:55:00	11:00:00	23:16:21	16.35	21.35	15.95	20.95	10062	98.4	99.8	8.82	8.69	3388	15564	2094	7357	2965	26626	10045	4831	6133	16382	26350	14233	5296	6838	17880	12.9	109	39.5	43.4	41.1	10136	5285	4811	39.6	2093	6794	17763
Specimen_002_F7_F07_034.fcs	F07	chl	80	dark	1	10:56:00	11:00:00	23:16:44	16.7333	20.7333	17.1278	21.1278	9918	100	101	6.37	6.37	2762	19404	2148	7973	2868	27036	10460	4801	6213	16847	26958	14832	5265	6826	18447	10.2	131	40.8	42	43.2	9983	5257	4791	40.9	2150	6794	18349
Specimen_002_F9_F09_035.fcs	F09	chl	80	dark	2	10:56:00	11:00:00	23:17:08	17.1333	21.1333	17.1278	21.1278	9983	99.7	100	6.78	6.76	2835	17779	2093	7990	2917	26942	10602	4761	6267	16966	26832	15109	5226	6913	18581	10.6	118	40.1	42.2	43	10065	5221	4751	41.5	2169	6872	18465
Specimen_002_F11_F11_036.fcs	F11	chl	80	dark	3	10:56:00	11:00:00	23:17:31	17.5167	21.5167	17.1278	21.1278	9899	100	101	6.31	6.32	2737	17685	2112	7871	2855	27173	10460	4711	6200	16887	27075	14865	5201	6833	18544	10.1	119	40.6	41.8	42.4	9972	5192	4701	40.6	2110	6788	18421
Specimen_003_A2_A02_037.fcs	A02	wt	ctrl	dark	1	10:41:00	11:00:00	23:19:05	19.0833	38.0833			0	n/a	n/a	n/a	n/a	n/a	n/a	n/a	n/a	n/a	n/a	n/a	n/a	n/a	n/a	n/a	n/a	n/a	n/a	n/a	n/a	n/a	n/a	n/a	n/a	9988	5711	5497	26	1484	197	468
Specimen_003_A4_A04_038.fcs	A04	wt	ctrl	dark	2	10:41:00	11:00:00	23:19:29	19.4833	38.4833			1	130	130	n/a	n/a	n/a	n/a	n/a	n/a	n/a	34991	1066	7869	1141	9322	34991	1066	7869	1141	9322	n/a	n/a	n/a	n/a	n/a	9996	5717	5521	26	1485	197	468
Specimen_003_A6_A06_039.fcs	A06	wt	ctrl	dark	3	10:41:00	11:00:00	23:19:53	19.8833	38.8833			2	115	99.4	18.8	21.6	6030	54.5	25737	1819	507	26464	564	3176	839	4116	30728	602	21375	1197	5402	19.6	9.05	120	42.3	33.7	10006	5716	5509	26.8	1532	198	470
Specimen_003_A8_A08_040.fcs	A08	wt	5	dark	1	10:41:00	11:00:00	23:20:17	20.2833	39.2833			2	109	87.4	27.7	30.1	9734	1084	32821	8073	561	21226	1332	5989	1712	5313	28109	2098	29197	2108	11021	34.6	51.6	112	26.6	73.2	10001	5693	5497	27.7	1575	197	461
Specimen_003_A10_A10_041.fcs	A10	wt	5	dark	2	10:41:00	11:00:00	23:20:40	20.6667	39.6667			0	n/a	n/a	n/a	n/a	n/a	n/a	n/a	n/a	n/a	n/a	n/a	n/a	n/a	n/a	n/a	n/a	n/a	n/a	n/a	n/a	n/a	n/a	n/a	n/a	9981	5682	5451	26.3	1495	198	457
Specimen_003_A12_A12_042.fcs	A12	wt	5	dark	3	10:41:00	11:00:00	23:21:05	21.0833	40.0833			2	130	130	0	0	0	105	2531	1618	9.16	34991	370	1386	679	5324	34991	444	3176	686	6468	0	23.6	79.7	1.34	25	9996	5687	5474	26.2	1489	197	460
Specimen_003_B2_B02_043.fcs	B02	wt	10	dark	1	10:42:00	11:00:00	23:21:28	21.4667	39.4667			0	n/a	n/a	n/a	n/a	n/a	n/a	n/a	n/a	n/a	n/a	n/a	n/a	n/a	n/a	n/a	n/a	n/a	n/a	n/a	n/a	n/a	n/a	n/a	n/a	9981	5667	5462	26.3	1490	199	444
Specimen_003_B4_B04_044.fcs	B04	wt	10	dark	2	10:42:00	11:00:00	23:21:52	21.8667	39.8667			0	n/a	n/a	n/a	n/a	n/a	n/a	n/a	n/a	n/a	n/a	n/a	n/a	n/a	n/a	n/a	n/a	n/a	n/a	n/a	n/a	n/a	n/a	n/a	n/a	9986	5686	5521	25.6	1456	201	443
Specimen_003_B6_B06_045.fcs	B06	wt	10	dark	3	10:42:00	11:00:00	23:22:15	22.25	40.25			1	128	128	n/a	n/a	n/a	n/a	n/a	n/a	n/a	34991	543	8873	1044	5191	34991	543	8873	1044	5191	n/a	n/a	n/a	n/a	n/a	9994	5689	5474	26.6	1515	199	449
Specimen_003_B8_B08_046.fcs	B08	wt	30	dark	1	10:47:00	11:00:00	23:22:40	22.6667	35.6667			2	92.4	90.2	3.42	3.16	1329	58	6646	70.2	123	22302	567	34085	1532	3701	23242	608	38784	1619	3750	5.72	9.53	17.1	7.57	1.87	9995	5529	5313	28.2	1560	201	446
Specimen_003_B10_B10_047.fcs	B10	wt	30	dark	2	10:47:00	11:00:00	23:23:04	23.0667	36.0667			1	122	122	n/a	n/a	n/a	n/a	n/a	n/a	n/a	34991	503	12815	1074	4672	34991	503	12815	1074	4672	n/a	n/a	n/a	n/a	n/a	10002	5537	5313	27.4	1516	200	442
Specimen_003_B12_B12_048.fcs	B12	wt	30	dark	3	10:47:00	11:00:00	23:23:29	23.4833	36.4833			1	130	130	n/a	n/a	n/a	n/a	n/a	n/a	n/a	34991	39641	3663	5604	70534	34991	39641	3663	5604	70534	n/a	n/a	n/a	n/a	n/a	9997	5558	5347	26.5	1473	200	445
Specimen_003_C2_C02_049.fcs	C02	wt	50	dark	1	10:49:00	11:00:00	23:23:54	23.9	34.9			1	130	130	n/a	n/a	n/a	n/a	n/a	n/a	n/a	34991	892	3792	1080	8244	34991	892	3792	1080	8244	n/a	n/a	n/a	n/a	n/a	10002	5377	5147	28.1	1509	212	521
Specimen_003_C4_C04_050.fcs	C04	wt	50	dark	2	10:49:00	11:00:00	23:24:17	24.2833	35.2833			2	130	130	0	0	0	1061	924	4763	501	34991	509	2410	943	5393	34991	1260	3063	1297	8761	0	84.2	30.2	38.7	54.4	9993	5377	5147	27	1450	212	533
Specimen_003_C6_C06_051.fcs	C06	wt	50	dark	3	10:49:00	11:00:00	23:24:42	24.7	35.7			3	116	126	17.4	20.3	6621	1449	20310	6115	203	34991	1593	22987	1884	8716	31169	2024	25204	1970	9883	21.2	71.6	80.6	10.3	61.9	9993	5403	5169	28.4	1537	212	527
Specimen_003_C8_C08_052.fcs	C08	wt	80	dark	1	10:50:00	11:00:00	23:25:05	25.0833	35.0833			0	n/a	n/a	n/a	n/a	n/a	n/a	n/a	n/a	n/a	n/a	n/a	n/a	n/a	n/a	n/a	n/a	n/a	n/a	n/a	n/a	n/a	n/a	n/a	n/a	9992	5194	5007	26.3	1364	216	562
Specimen_003_C10_C10_053.fcs	C10	wt	80	dark	2	10:50:00	11:00:00	23:25:30	25.5	35.5			0	n/a	n/a	n/a	n/a	n/a	n/a	n/a	n/a	n/a	n/a	n/a	n/a	n/a	n/a	n/a	n/a	n/a	n/a	n/a	n/a	n/a	n/a	n/a	n/a	10008	5185	4997	26.1	1354	215	564
Specimen_003_C12_C12_054.fcs	C12	wt	80	dark	3	10:50:00	11:00:00	23:25:55	25.9167	35.9167			0	n/a	n/a	n/a	n/a	n/a	n/a	n/a	n/a	n/a	n/a	n/a	n/a	n/a	n/a	n/a	n/a	n/a	n/a	n/a	n/a	n/a	n/a	n/a	n/a	10010	5169	4986	25.8	1334	216	573
Specimen_004_D2_D02_055.fcs	D02	chl	ctrl	dark	1	10:45:00	11:00:00	23:29:58	29.9667	44.9667	30.3722	45.3722	9942	53.2	54	31.7	16.9	3392	21256	2392	5855	5330	12288	11931	5202	9839	12156	12597	17523	5763	11122	13426	26.9	121	41.5	47.9	43.6	10018	5750	5191	41.6	2392	11045	13336
Specimen_004_D4_D04_056.fcs	D04	chl	ctrl	dark	2	10:45:00	11:00:00	23:30:22	30.3667	45.3667	30.3722	45.3722	9960	53.3	53.8	31.5	16.8	3392	21382	2461	5928	5442	12245	12174	5235	9974	12325	12613	18060	5819	11290	13616	26.9	118	42.3	48.2	43.5	10025	5807	5224	42.4	2460	11222	13537
Specimen_004_D6_D06_057.fcs	D06	chl	ctrl	dark	3	10:45:00	11:00:00	23:30:47	30.7833	45.7833	30.3722	45.3722	9944	53	53.6	32.1	17	3441	23156	2499	5879	5516	12219	12093	5224	9974	12240	12572	17925	5817	11263	13522	27.4	129	43	49	43.5	10017	5804	5202	43	2498	11188	13433
Specimen_004_D8_D08_058.fcs	D08	chl	5	dark	1	10:45:00	11:00:00	23:31:12	31.2	46.2	31.5944	46.5944	9941	56.9	58.2	30	17.1	3567	22963	2518	6196	5314	13134	12257	5246	9664	12669	13376	18021	5864	10929	13978	26.7	127	42.9	48.6	44.3	10008	5850	5235	43	2518	10861	13895
Specimen_004_D10_D10_059.fcs	D10	chl	5	dark	2	10:45:00	11:00:00	23:31:36	31.6	46.6	31.5944	46.5944	9894	56.9	58.2	30	17.1	3562	20535	2403	5922	5133	13134	12052	5224	9599	12611	13366	17403	5787	10794	13818	26.6	118	41.5	47.5	42.9	9975	5776	5213	42.4	2450	10741	13738
Specimen_004_D12_D12_060.fcs	D12	chl	5	dark	3	10:45:00	11:00:00	23:31:59	31.9833	46.9833	31.5944	46.5944	9955	57.3	59	30.5	17.5	3654	22329	2468	6137	5303	13296	12133	5213	9664	12815	13485	18069	5843	10943	14080	27.1	124	42.2	48.5	43.6	10047	5825	5202	42.4	2469	10851	13964
Specimen_004_E2_E02_061.fcs	E02	chl	10	dark	1	10:46:00	11:00:00	23:32:23	32.3833	46.3833	32.7889	46.7889	9947	63.9	66.4	26.6	17	3894	23180	2476	6491	5125	14937	12133	5224	9054	13512	14978	18078	5832	10359	14815	26	128	42.4	49.5	43.8	10000	5820	5213	42.6	2477	10309	14745
Specimen_004_E4_E04_062.fcs	E04	chl	10	dark	2	10:46:00	11:00:00	23:32:47	32.7833	46.7833	32.7889	46.7889	9952	63.8	66.2	26.9	17.1	3924	23580	2477	6483	5143	14902	12216	5158	9115	13544	14958	18120	5797	10378	14831	26.2	130	42.7	49.6	43.7	10032	5790	5147	45	2606	10318	14738
Specimen_004_E6_E06_063.fcs	E06	chl	10	dark	3	10:46:00	11:00:00	23:33:12	33.2	47.2	32.7889	46.7889	9945	63.4	66	27.3	17.3	3916	22081	2466	6217	5060	14868	11931	5158	9034	13327	14872	17480	5753	10264	14536	26.3	126	42.9	49.3	42.8	10010	5740	5147	43	2466	10203	14451
Specimen_004_E8_E08_064.fcs	E08	chl	30	dark	1	10:54:00	11:00:00	23:33:37	33.6167	39.6167	34.0333	40.0333	9953	89	91.8	14.7	13.1	4395	19533	2407	7262	3843	22960	11266	4965	7033	16042	22506	16347	5497	8002	17480	19.5	119	43.8	48	41.5	10027	5482	4944	43.9	2406	7949	17363
Specimen_004_E10_E10_065.fcs	E10	chl	30	dark	2	10:54:00	11:00:00	23:34:02	34.0333	40.0333	34.0333	40.0333	9887	89.4	92.3	14.9	13.3	4446	16546	2221	6957	3569	23191	10460	4841	6733	15455	22689	15026	5314	7662	16870	19.6	110	41.8	46.6	41.2	9976	5303	4821	42.4	2249	7607	16747
Specimen_004_E12_E12_066.fcs	E12	chl	30	dark	3	10:54:00	11:00:00	23:34:27	34.45	40.45	34.0333	40.0333	9879	89.1	91.9	15	13.4	4457	16631	2188	6938	3495	22994	10819	4831	6866	15672	22563	15214	5286	7740	16996	19.8	109	41.4	45.2	40.8	9962	5276	4821	41.9	2209	7690	16878
Specimen_004_F2_F02_067.fcs	F02	chl	50	dark	1	10:55:00	11:00:00	23:34:52	34.8667	39.8667	35.2611	40.2611	9952	98.2	99.6	9.14	8.97	3456	19482	2115	8067	3224	26549	11040	4566	6460	17165	26237	16042	5081	7232	18840	13.2	121	41.6	44.6	42.8	10031	5074	4556	41.7	2116	7181	18705
Specimen_004_F4_F04_068.fcs	F04	chl	50	dark	2	10:55:00	11:00:00	23:35:15	35.25	40.25	35.2611	40.2611	10039	98.2	99.8	9.15	8.98	3482	19635	2146	8178	3191	26617	11040	4614	6446	17125	26275	16078	5141	7221	18872	13.3	122	41.7	44.2	43.3	10108	5131	4604	41.8	2144	7176	18755
Specimen_004_F6_F06_069.fcs	F06	chl	50	dark	3	10:55:00	11:00:00	23:35:40	35.6667	40.6667	35.2611	40.2611	9959	98.2	99.8	9.64	9.47	3594	19250	2109	7884	3192	26643	10819	4566	6390	16966	26293	15662	5065	7160	18665	13.7	123	41.6	44.6	42.2	10041	5053	4556	41.7	2109	7107	18525
Specimen_004_F8_F08_070.fcs	F08	chl	80	dark	1	10:56:00	11:00:00	23:36:03	36.05	40.05	36.4667	40.4667	9883	100	101	5.91	5.93	2680	19429	2079	8431	2984	27250	11115	4672	6377	17408	27204	16066	5107	7056	19252	9.85	121	40.7	42.3	43.8	9977	5096	4662	41.1	2094	7002	19101
Specimen_004_F10_F10_071.fcs	F10	chl	80	dark	2	10:56:00	11:00:00	23:36:28	36.4667	40.4667	36.4667	40.4667	9966	100	101	6.07	6.08	2692	17461	1977	8042	2873	27096	11040	4633	6377	17367	27080	15684	5049	7031	19087	9.94	111	39.2	40.9	42.1	10066	5034	4623	39.3	1977	6968	18915
Specimen_004_F12_F12_072.fcs	F12	chl	80	dark	3	10:56:00	11:00:00	23:36:53	36.8833	40.8833	36.4667	40.4667	9957	100	101	6	6.01	2675	16752	1984	8031	2871	27079	11228	4652	6432	17449	27049	15821	5068	7071	19173	9.89	106	39.1	40.6	41.9	10065	5057	4643	39.2	1984	7003	18988
Specimen_005_G1_G01_073.fcs	G01	chl	ctrl	dark	1	10:45:00	11:00:00	23:39:11	39.1833	54.1833	39.6	54.6	9931	48.4	49.1	36.9	17.9	3368	24644	2569	5933	5936	11382	12340	5246	10459	11963	11740	18619	5856	11855	13288	28.7	132	43.9	50.1	44.6	10005	5857	5235	46.2	2704	11812	13234
Specimen_005_G3_G03_074.fcs	G03	chl	ctrl	dark	2	10:45:00	11:00:00	23:39:36	39.6	54.6	39.6	54.6	9935	48.6	49.3	36.1	17.5	3303	21438	2448	5848	5568	11425	12216	5213	10388	11881	11746	18009	5813	11677	13146	28.1	119	42.1	47.7	44.5	9997	5805	5202	42.9	2490	11624	13083
Specimen_005_G5_G05_075.fcs	G05	chl	ctrl	dark	3	10:45:00	11:00:00	23:40:01	40.0167	55.0167	39.6	54.6	9936	48.6	49.4	36	17.5	3315	21459	2422	5856	5562	11450	12216	5213	10364	11963	11750	18009	5788	11670	13150	28.2	119	41.9	47.7	44.5	9994	5778	5191	41.9	2422	11607	13082
Specimen_006_G2_G02_076.fcs	G02	chl	5	dark	1	10:45:00	11:00:00	23:40:26	40.4333	55.4333	40.8278	55.8278	9944	51.8	53.1	35.1	18.2	3565	24698	2586	6043	5695	12125	12133	5257	10064	12240	12405	18225	5848	11423	13502	28.7	136	44.2	49.9	44.8	10017	5839	5246	44.7	2612	11357	13424
Specimen_006_G4_G04_077.fcs	G04	chl	5	dark	2	10:45:00	11:00:00	23:40:50	40.8333	55.8333	40.8278	55.8278	9943	52	53.3	34.8	18.1	3535	21538	2384	5867	5437	12159	12133	5213	10041	12212	12423	17834	5780	11354	13459	28.5	121	41.2	47.9	43.6	10016	5770	5191	41.8	2415	11288	13379
Specimen_006_G6_G06_078.fcs	G06	chl	5	dark	3	10:45:00	11:00:00	23:41:13	41.2167	56.2167	40.8278	55.8278	9954	52.2	53.3	34.3	17.9	3534	23681	2558	6218	5675	12159	12635	5224	10225	12496	12460	18777	5850	11546	13764	28.4	126	43.7	49.2	45.2	10013	5838	5213	43.8	2557	11482	13692
Specimen_007_G7_G07_079.fcs	G07	chl	10	dark	1	10:46:00	11:00:00	23:41:38	41.6333	55.6333	42.0556	56.0556	9960	58.7	60.3	31.5	18.5	3971	23377	2522	6361	5286	13561	12382	5257	9577	13144	13871	18346	5856	10890	14382	28.6	127	43.1	48.5	44.2	10018	5843	5235	43.1	2521	10832	14307
Specimen_007_G9_G09_080.fcs	G09	chl	10	dark	2	10:46:00	11:00:00	23:42:03	42.05	56.05	42.0556	56.0556	9951	59.2	61.2	31.2	18.5	4012	23496	2508	6326	5395	13774	12257	5235	9427	13053	13981	18216	5822	10805	14342	28.7	129	43.1	49.9	44.1	10026	5808	5224	43.2	2508	10731	14247
Specimen_007_G11_G11_081.fcs	G11	chl	10	dark	3	10:46:00	11:00:00	23:42:29	42.4833	56.4833	42.0556	56.0556	9948	59.5	61.7	31.6	18.8	4065	21480	2462	6338	5206	13860	12216	5224	9491	13053	14051	18046	5821	10746	14363	28.9	119	42.3	48.4	44.1	10019	5808	5213	42.4	2461	10675	14271
Specimen_008_G8_G08_082.fcs	G08	chl	30	dark	1	10:54:00	11:00:00	23:42:53	42.8833	48.8833	43.3167	49.3167	10039	86.6	90.1	17.3	15	4784	20496	2507	7567	4011	22268	11496	4872	7221	15930	21734	16959	5434	8287	17406	22	121	46.1	48.4	43.5	10116	5424	4862	46.5	2522	8236	17298
Specimen_008_G10_G10_083.fcs	G10	chl	30	dark	2	10:54:00	11:00:00	23:43:19	43.3167	49.3167	43.3167	49.3167	10001	86.2	89.9	17.5	15.1	4738	20169	2329	7295	3829	22191	11077	4893	7111	15600	21599	16100	5360	8117	16970	21.9	125	43.5	47.2	43	10074	5353	4872	44.1	2361	8072	16870
Specimen_008_G12_G12_084.fcs	G12	chl	30	dark	3	10:54:00	11:00:00	23:43:45	43.75	49.75	43.3167	49.3167	10047	86.5	90.4	17.5	15.1	4846	19803	2288	7206	3864	22413	11190	4852	7126	15636	21747	16172	5293	8138	17077	22.3	122	43.2	47.5	42.2	10127	5282	4841	43.3	2287	8079	16954
Specimen_009_H1_H01_085.fcs	H01	chl	50	dark	1	10:55:00	11:00:00	23:44:09	44.15	49.15	44.5556	49.5556	9968	98.1	99.7	9.31	9.14	3465	19136	1986	8171	3197	26617	11152	4407	6474	17205	26223	16113	4876	7242	18877	13.2	119	40.7	44.1	43.3	10053	4864	4389	40.8	1986	7187	18731
Specimen_009_H3_H03_086.fcs	H03	chl	50	dark	2	10:55:00	11:00:00	23:44:33	44.55	49.55	44.5556	49.5556	9954	98	99.6	9.37	9.18	3460	20481	2074	8308	3309	26549	11419	4407	6559	17449	26188	16640	4927	7358	19143	13.2	123	42.1	45	43.4	10058	4920	4398	43.3	2130	7306	18991
Specimen_009_H5_H05_087.fcs	H05	chl	50	dark	3	10:55:00	11:00:00	23:44:58	44.9667	49.9667	44.5556	49.5556	9955	97.8	99.6	9.84	9.63	3606	22519	2023	8153	3284	26549	11304	4398	6516	17246	26120	16182	4897	7274	18844	13.8	139	41.3	45.1	43.3	10045	4888	4389	41.3	2021	7215	18689
Specimen_010_H2_H02_088.fcs	H02	chl	80	dark	1	10:56:00	11:00:00	23:45:22	45.3667	49.3667	45.7833	49.7833	9986	100	101	5.38	5.41	2555	17971	2062	8194	2961	27164	11228	4701	6404	17531	27185	16080	5159	7092	19324	9.4	112	40	41.7	42.4	10073	5147	4692	40	2061	7036	19172
Specimen_010_H4_H04_089.fcs	H04	chl	80	dark	2	10:56:00	11:00:00	23:45:47	45.7833	49.7833	45.7833	49.7833	10035	100	101	6.03	6.05	2658	17932	2023	8237	2952	27147	11115	4662	6390	17449	27101	15990	5090	7075	19222	9.81	112	39.8	41.7	42.9	10123	5084	4652	40.5	2058	7034	19100
Specimen_010_H6_H06_090.fcs	H06	chl	80	dark	3	10:56:00	11:00:00	23:46:12	46.2	50.2	45.7833	49.7833	9962	100	101	5.96	5.97	2655	19234	2010	8443	3013	27096	11190	4623	6404	17449	27078	16234	5061	7108	19311	9.81	118	39.7	42.4	43.7	10061	5049	4614	39.8	2009	7045	19138
Specimen_011_H7_H07_091.fcs	H07	wt	ctrl	dark	1	10:41:00	11:00:00	23:47:24	47.4	66.4			5	113	105	14.2	16	4372	7316	5448	6441	3177	29531	2277	5874	2777	8189	30488	5761	9012	3643	11316	14.3	127	60.5	87.2	56.9	10096	5754	5544	26.5	1528	197	483
Specimen_011_H9_H09_092.fcs	H09	wt	ctrl	dark	2	10:41:00	11:00:00	23:47:49	47.8167	66.8167			1	130	130	n/a	n/a	n/a	n/a	n/a	n/a	n/a	34991	907	4398	1110	8135	34991	907	4398	1110	8135	n/a	n/a	n/a	n/a	n/a	10125	5690	5462	26.3	1494	193	473
Specimen_011_H11_H11_093.fcs	H11	wt	ctrl	dark	3	10:41:00	11:00:00	23:48:14	48.2333	67.2333			0	n/a	n/a	n/a	n/a	n/a	n/a	n/a	n/a	n/a	n/a	n/a	n/a	n/a	n/a	n/a	n/a	n/a	n/a	n/a	n/a	n/a	n/a	n/a	n/a	10066	5716	5497	26.2	1497	194	469
Specimen_012_H8_H08_094.fcs	H08	wt	80	dark	1	10:50:00	11:00:00	23:48:39	48.65	58.65			1	92.2	92.2	n/a	n/a	n/a	n/a	n/a	n/a	n/a	23123	388	8281	1292	2987	23123	388	8281	1292	2987	n/a	n/a	n/a	n/a	n/a	10075	5245	5082	25.2	1323	225	639
Specimen_012_H10_H10_095.fcs	H10	wt	80	dark	2	10:50:00	11:00:00	23:49:05	49.0833	59.0833			2	114	97.6	20.1	22.9	6689	65.8	13877	2298	349	25532	415	5592	779	3253	30262	461	15404	1026	4878	22.1	14.3	90.1	34	47.1	10084	5222	5029	26.6	1389	222	635
Specimen_012_H12_H12_096.fcs	H12	wt	80	dark	3	10:50:00	11:00:00	23:49:30	49.5	59.5			0	n/a	n/a	n/a	n/a	n/a	n/a	n/a	n/a	n/a	n/a	n/a	n/a	n/a	n/a	n/a	n/a	n/a	n/a	n/a	n/a	n/a	n/a	n/a	n/a	10070	5227	5060	25	1304	224	644
Specimen_001_A1_A01_001.fcs	A01	chl	ctrl	dark	1	10:45:00	11:00:00	23:51:29	51.4833	66.4833	51.9111	66.9111	9801	47	47.4	38	17.8	3327	23243	2448	5835	5812	11091	12382	5147	10626	11827	11472	18397	5725	11952	13078	29	126	42.8	48.6	44.6	9861	5719	5147	43.3	2479	11899	13017
Specimen_001_A3_A03_002.fcs	A03	chl	ctrl	dark	2	10:45:00	11:00:00	23:51:55	51.9167	66.9167	51.9111	66.9111	9552	46.6	47.1	37.9	17.7	3275	24578	2543	6048	5976	11040	12216	5180	10650	11800	11403	18790	5800	12029	13128	28.7	131	43.8	49.7	46.1	9601	5799	5180	45	2612	11988	13078
Specimen_001_A5_A05_003.fcs	A05	chl	ctrl	dark	3	10:45:00	11:00:00	23:52:20	52.3333	67.3333	51.9111	66.9111	9831	46.6	46.8	38.4	17.9	3330	20560	2343	5541	5437	10989	11931	5093	10506	11586	11408	17350	5644	11696	12762	29.2	119	41.5	46.5	43.4	9873	5636	5082	41.6	2342	11650	12713
Specimen_001_A7_A07_004.fcs	A07	chl	5	dark	1	10:45:00	11:00:00	23:52:45	52.75	67.75	53.1667	68.1667	10036	51	52.1	35.8	18.2	3510	20887	2391	5914	5408	11937	12133	5136	10133	12184	12234	17808	5720	11416	13358	28.7	117	41.8	47.4	44.3	10111	5706	5125	41.9	2391	11338	13270
Specimen_001_A9_A09_005.fcs	A09	chl	5	dark	2	10:45:00	11:00:00	23:53:10	53.1667	68.1667	53.1667	68.1667	9934	51.7	52.7	34.9	18.1	3527	19532	2331	5768	5340	12048	11971	5060	10064	12184	12376	17499	5636	11280	13330	28.5	112	41.4	47.3	43.3	10009	5629	5050	42.1	2370	11227	13264
Specimen_001_A11_A11_006.fcs	A11	chl	5	dark	3	10:45:00	11:00:00	23:53:35	53.5833	68.5833	53.1667	68.1667	9947	51.5	52.9	35.4	18.2	3548	21872	2362	5999	5531	12083	12052	5082	10064	12212	12338	17977	5647	11400	13427	28.8	122	41.8	48.5	44.7	9999	5642	5071	41.8	2361	11361	13375
Specimen_001_B1_B01_007.fcs	B01	chl	10	dark	1	10:46:00	11:00:00	23:54:00	54	68	54.4167	68.4167	9590	58	59.9	32	18.6	3962	22326	2477	6380	5417	13484	12340	5114	9620	12964	13725	18541	5748	11006	14345	28.9	120	43.1	49.2	44.5	9649	5737	5103	43.2	2477	10944	14267
Specimen_001_B3_B03_008.fcs	B03	chl	10	dark	2	10:46:00	11:00:00	23:54:25	54.4167	68.4167	54.4167	68.4167	9176	57.3	59	32.5	18.6	3929	25199	2494	6267	5514	13296	12257	5147	9642	12874	13558	18251	5754	10961	14124	29	138	43.3	50.3	44.4	9233	5748	5136	43.8	2517	10910	14054
Specimen_001_B5_B05_009.fcs	B05	chl	10	dark	3	10:46:00	11:00:00	23:54:50	54.8333	68.8333	54.4167	68.4167	9235	58.4	60.3	31.8	18.6	3979	20007	2340	6114	5123	13578	11971	5082	9406	12845	13798	17494	5665	10708	14053	28.8	114	41.3	47.8	43.5	9291	5651	5060	41.4	2342	10649	13977
Specimen_001_B7_B07_010.fcs	B07	chl	30	dark	1	10:54:00	11:00:00	23:55:16	55.2667	61.2667	55.6889	61.6889	9803	83.8	88	20.1	16.9	5136	22221	2473	7667	4161	21465	11731	4831	7430	15746	20909	17302	5329	8553	17214	24.6	128	46.4	48.6	44.5	9880	5315	4821	46.5	2470	8492	17092
Specimen_001_B9_B09_011.fcs	B09	chl	30	dark	2	10:54:00	11:00:00	23:55:41	55.6833	61.6833	55.6889	61.6889	9850	84	88.1	19.7	16.5	5044	20446	2312	7347	4076	21508	11457	4821	7365	15563	20920	16682	5271	8415	16974	24.1	123	43.9	48.4	43.3	9895	5264	4811	43.9	2311	8380	16903
Specimen_001_B11_B11_012.fcs	B11	chl	30	dark	3	10:54:00	11:00:00	23:56:07	56.1167	62.1167	55.6889	61.6889	9803	83.6	87.4	19.5	16.3	5022	20221	2239	7237	3976	21251	11419	4831	7365	15491	20791	16415	5246	8394	16810	24.2	123	42.7	47.4	43	9862	5236	4821	42.7	2238	8348	16718
Specimen_001_C1_C01_013.fcs	C01	chl	50	dark	1	10:55:00	11:00:00	23:56:32	56.5333	61.5333	56.95	61.95	10015	97.7	99.6	9.97	9.74	3662	19050	1924	8162	3168	26575	11419	4272	6573	17367	26085	16328	4722	7329	19007	14	117	40.7	43.2	42.9	10095	4715	4263	40.8	1922	7276	18869
Specimen_001_C3_C03_014.fcs	C03	chl	50	dark	2	10:55:00	11:00:00	23:56:57	56.95	61.95	56.95	61.95	9784	97.9	99.7	9.82	9.62	3639	18794	1983	8283	3212	26600	11574	4290	6616	17531	26165	16783	4770	7417	19291	13.9	112	41.6	43.3	42.9	9847	4764	4281	41.6	1983	7374	19177
Specimen_001_C5_C05_015.fcs	C05	chl	50	dark	3	10:55:00	11:00:00	23:57:22	57.3667	62.3667	56.95	61.95	9963	97.3	99.3	10.5	10.2	3783	17957	1930	8036	3169	26421	11457	4246	6602	17327	25929	16287	4708	7363	18952	14.6	110	41	43	42.4	10028	4702	4237	41	1929	7319	18839
Specimen_001_C7_C07_016.fcs	C07	chl	80	dark	1	10:56:00	11:00:00	23:57:47	57.7833	61.7833	58.2	62.2	9512	101	101	5.48	5.51	2556	19198	2046	8487	3033	27250	11613	4701	6516	17904	27228	16843	5134	7238	19760	9.39	114	39.8	41.9	42.9	9574	5129	4692	40.4	2073	7202	19660
Specimen_001_C9_C09_017.fcs	C09	chl	80	dark	2	10:56:00	11:00:00	23:58:12	58.2	62.2	58.2	62.2	9731	101	101	5.72	5.75	2619	20094	1994	8511	3007	27207	11613	4652	6502	17820	27236	16684	5039	7198	19668	9.62	120	39.6	41.8	43.3	9788	5034	4643	40.2	2023	7170	19588
Specimen_001_C11_C11_018.fcs	C11	chl	80	dark	3	10:56:00	11:00:00	23:58:37	58.6167	62.6167	58.2	62.2	9964	100	101	5.77	5.79	2621	21624	1980	8630	3100	27130	11613	4614	6516	17779	27126	16719	5016	7193	19578	9.66	129	39.5	43.1	44.1	10034	5009	4604	40.4	2023	7156	19473
