# Supplementary material for: Light-dependent single-cell heterogeneity in the chloroplast redox state regulates cell fate in a marine diatom
Source: eLife. 2019 Jun 24;8:e47732. doi: 10.7554/eLife.47732 (PMC6682412; doi:10.7554/eLife.47732)
Supplement: Figure 7—source data 2. [file elife-47732-fig7-data2.xlsx]

## Sheet: Sheet1
H2O2 treatment	dark/light	triplet ID	Sytox positive
0	dark	1	0.0162788
0	dark	2	0.0210642
0	dark	3	0.0162919
5	dark	1	0.0159824
5	dark	2	0.0211852
5	dark	3	0.019079
10	dark	1	0.0159856
10	dark	2	0.0140676
10	dark	3	0.0165685
30	dark	1	0.0138736
30	dark	2	0.0152786
30	dark	3	0.0182799
50	dark	1	0.62029
100	dark	1	0.989612
50	dark	2	0.577207
100	dark	2	0.984098
50	dark	3	0.517789
100	dark	3	0.984123
80	dark	1	0.988307
200	dark	1	0.983461
80	dark	2	0.987805
200	dark	2	0.989704
80	dark	3	0.989018
200	dark	3	0.987231
0	light	1	0.0122706
10	light	1	0.0146868
0	light	2	0.0141787
10	light	2	0.0125987
0	light	3	0.0131815
10	light	3	0.0148955
5	light	1	0.0139832
30	light	1	0.0143971
5	light	2	0.0176965
30	light	2	0.0159808
5	light	3	0.0141957
30	light	3	0.0159936
50	light	1	0.0181855
100	light	1	0.613977
50	light	2	0.0182507
100	light	2	0.621576
50	light	3	0.0283745
100	light	3	0.519988
80	light	1	0.0731196
200	light	1	0.990311
80	light	2	0.0692377
200	light	2	0.988709
80	light	3	0.0584649
200	light	3	0.988802
