# Supplementary material for: Light-dependent single-cell heterogeneity in the chloroplast redox state regulates cell fate in a marine diatom
Source: eLife. 2019 Jun 24;8:e47732. doi: 10.7554/eLife.47732 (PMC6682412; doi:10.7554/eLife.47732)
Supplement: Figure 8—source data 1. [file elife-47732-fig8-data1.xlsx]

## Sheet: Sheet1
Average of oxidized | Freq. of Parent
	light			SEM	light			Count of Cells/Singlets/Chl+/roGFP+/10k_cells/oxidized | Freq. of Parent	light			StdDev of Cells/Singlets/Chl+/roGFP+/10k_cells/oxidized | Freq. of Parent	light
light exposure time (h)	HL	LL		light exposure time (h)	HL	LL		light exposure time (h)	HL	LL		light exposure time (h)	HL	LL
0.368472	0.0073			0.368472	#DIV/0!	#DIV/0!		0.368472	1			0.368472	#DIV/0!
0.488403		0.0013		0.488403	#DIV/0!	#DIV/0!		0.488403		1		0.488403		#DIV/0!
0.849514	0.0053			0.849514	#DIV/0!	#DIV/0!		0.849514	1			0.849514	#DIV/0!
1.55898	0.111833			1.55898	0.0160927	#DIV/0!		1.55898	3			1.55898	0.0278733
2.93296	0.238			2.93296	0.0375899	#DIV/0!		2.93296	3			2.93296	0.0651076
3.74269		0.00326667		3.74269	#DIV/0!	0.000384419		3.74269		3		3.74269		0.000665833
4.24556	0.302333			4.24556	0.051657	#DIV/0!		4.24556	3			4.24556	0.0894725
5.29176	0.329			5.29176	0.0587566	#DIV/0!		5.29176	3			5.29176	0.101769
6.3188		0.0028		6.3188	#DIV/0!	0.00105357		6.3188		3		6.3188		0.00182483
6.22389	0.321333			7.22389	0.0682992	#DIV/0!		7.22389	3			7.22389	0.118298
