# Supplementary material for: Light-dependent single-cell heterogeneity in the chloroplast redox state regulates cell fate in a marine diatom
Source: eLife. 2019 Jun 24;8:e47732. doi: 10.7554/eLife.47732 (PMC6682412; doi:10.7554/eLife.47732)
Supplement: Figure 8—source data 2. [file elife-47732-fig8-data2.xlsx]

## Sheet: colonyCount_combined
plateNum	light	subpopulation	sort.time	HL.start.T	dT from treat (h)	repeat.id	CFU count	sorted.cells	dT.group (h)	exp	survival freq.
1	HL	ox	13:05:00	10:48:00	2.3	1	79	96	2.5	1	0.822917
1	HL	red	13:05:00	10:48:00	2.3	1	93	96	2.5	1	0.96875
1	HL	ox	13:15:00	10:48:00	2.5	2	54	96	2.5	1	0.5625
1	HL	red	13:15:00	10:48:00	2.5	2	90	96	2.5	1	0.9375
2	HL	ox	13:29:00	10:48:00	2.7	3	78	96	2.5	1	0.8125
2	HL	red	13:29:00	10:48:00	2.7	3	93	96	2.5	1	0.96875
3	LL	red	14:10:00	10:48:00	3.4	1	94	96	3.7	1	0.979167
3	LL	red	14:15:00	10:48:00	3.5	2	94	96	3.7	1	0.979167
3	LL	red	14:19:00	10:48:00	3.5	3	91	96	3.7	1	0.947917
4	HL	ox	14:48:00	10:48:00	4	1	27	96	4.1	1	0.28125
4	HL	red	14:48:00	10:48:00	4	1	90	96	4.1	1	0.9375
4	HL	ox	14:55:00	10:48:00	4.1	2	17	96	4.1	1	0.177083
4	HL	red	14:55:00	10:48:00	4.1	2	89	96	4.1	1	0.927083
5	LL	red	15:08:00	10:48:00	4.3	4	93	96	3.7	1	0.96875
5	HL	ox	15:02:00	10:48:00	4.2	3	25	96	4.1	1	0.260417
5	HL	red	15:02:00	10:48:00	4.2	3	90	96	4.1	1	0.9375
1	HL	ox	13:09:00	10:40:00	2.5	1	85	96	2.6	2	0.885417
1	HL	red	13:09:00	10:40:00	2.5	1	90	96	2.6	2	0.9375
1	HL	ox	13:20:00	10:40:00	2.7	3	85	96	2.6	2	0.885417
1	HL	red	13:20:00	10:40:00	2.7	3	91	96	2.6	2	0.947917
2	HL	ox	13:29:00	10:40:00	2.8	4	72	96	2.9	2	0.75
2	HL	red	13:29:00	10:40:00	2.8	4	89	96	2.9	2	0.927083
2	HL	ox	13:35:00	10:40:00	2.9	5	80	96	2.9	2	0.833333
2	HL	red	13:35:00	10:40:00	2.9	5	84	96	2.9	2	0.875
3	HL	ox	13:40:00	10:40:00	3	6	61	96	2.9	2	0.635417
3	HL	red	13:40:00	10:40:00	3	6	89	96	2.9	2	0.927083
4	LL	red	14:15:00	10:40:00	3.6	4	93	96	3.7	2	0.96875
4	LL	red	14:16:00	10:40:00	3.6	5	91	96	3.7	2	0.947917
4	LL	red	14:39:00	10:40:00	4	6	91	96	3.7	2	0.947917
5	HL	ox	14:45:00	10:40:00	4.1	4	32	96	4.3	2	0.333333
5	HL	red	14:45:00	10:40:00	4.1	4	87	96	4.3	2	0.90625
5	HL	ox	14:50:00	10:40:00	4.2	5	22	96	4.3	2	0.229167
5	HL	red	14:50:00	10:40:00	4.2	5	87	96	4.3	2	0.90625
6	HL	ox	15:00:00	10:40:00	4.3	6	22	96	4.3	2	0.229167
6	HL	red	15:00:00	10:40:00	4.3	6	93	96	4.3	2	0.96875
6	HL	ox	15:09:00	10:40:00	4.5	1	27	96	4.3	2	0.28125
6	HL	red	15:09:00	10:40:00	4.5	1	89	96	4.3	2	0.927083
7	HL	ox	15:52:00	10:40:00	5.2	4	16	96	5.3	2	0.166667
7	HL	red	15:52:00	10:40:00	5.2	4	84	96	5.3	2	0.875
7	HL	ox	15:56:00	10:40:00	5.3	5	10	96	5.3	2	0.104167
7	HL	red	15:56:00	10:40:00	5.3	5	94	96	5.3	2	0.979167
8	HL	ox	16:00:00	10:40:00	5.3	6	20	96	5.3	2	0.208333
8	HL	red	16:00:00	10:40:00	5.3	6	86	96	5.3	2	0.895833
9	HL	ox	17:49:00	10:40:00	6.3	4	2	64	6.3	2	0.03125
9	HL	ox	17:49:00	10:40:00	6.3	6	3	64	6.3	2	0.046875
9	HL	ox	17:49:00	10:40:00	6.3	5	1	64	6.3	2	0.015625
9	HL	red	17:49:00	10:40:00	6.3	4	63	64	6.3	2	0.984375
9	HL	red	17:49:00	10:40:00	6.3	6	55	64	6.3	2	0.859375
9	HL	red	17:49:00	10:40:00	6.3	5	60	64	6.3	2	0.9375
